# Supplementary material for: Patterns of Gene Expression in Drosophila InsP3 Receptor Mutant Larvae Reveal a Role for InsP3 Signaling in Carbohydrate and Energy Metabolism
Source: PLoS One. 2011 Aug 25;6(8):e24105. doi: 10.1371/journal.pone.0024105 (PMC3162032; doi:10.1371/journal.pone.0024105)
Supplement: Table S1 — A list of significantly up-regulated and down-regulated genes (log2 fold change >1; P <0.05) in mutant larvae ( itprsv35/ug3 ). (XLS) [file pone.0024105.s002.xls]

## Sheet: Up_Mutant_768
List of 768 Up-regulated genes in itprsv35/ug3 (Mutant) Fold change = Log2 of Normalized intensity values and pValue <0.05
Systematic/Pobe ID	Normalized Intensity	Fold Change	t-test P-value	GeneName	CGID
A_09_P040931	140.871	7.13823	0.00252096	CG1304	CG1304
A_09_P069581	95.8071	6.58206	1.91078e-05	CG10877	CG10877
A_09_P002101	65.9622	6.04357	0.000615918	GlcAT-I	CG32775
A_09_P026331	37.5015	5.22888	0.0007239	GM130	CG11061
A_09_P026376	35.6687	5.15659	0.00100284	CG3292	CG3292
A_09_P041261	29.3601	4.87578	0.00773109	CG2650	CG2650
A_09_P052751	29.1932	4.86756	0.00597685	CG11353	CG11353
A_09_P017571	26.48	4.72683	0.00759877	CG33346	CG33346
A_09_P026496	22.4736	4.49016	0.00114817	CG4610	CG4610
A_09_P062846	21.5103	4.42696	0.000237729	CG11384	CG11384
A_09_P146130	18.3801	4.20008	0.0115833	CG33271	CG33271
A_09_P163060	17.9915	4.16925	0.000752209	BP557102
A_09_P193740	17.1271	4.09821	0.00214866	TC249499
GT_Dmelano_Specific_315	16.8226	4.07233	0.000926081	FBtr0076531	CG4665
A_09_P187610	16.7347	4.06477	0.000233523	TC245487
A_09_P054171	15.4872	3.95301	0.00524081	Srp68	CG5064
A_09_P209105	14.7975	3.88728	0.000547391	TC242290	CG14406
A_09_P057951	14.7519	3.88283	0.00646379	CG30265	CG30265
A_09_P025566	14.4132	3.84932	0.00491234	CG16898	CG16898
A_09_P218525	14.183	3.8261	0.00105996	GH01976	FBcl0136637
A_09_P186535	14.1302	3.82071	0.000433619	TC240250
A_09_P184135	13.5988	3.76541	0.00396655	TC239807
A_09_P171170	13.2658	3.72964	0.00322019	RH12280	FBcl0265261
A_09_P000101	12.3965	3.63187	0.0015402	D2R	CG33517
A_09_P077016	12.1551	3.60349	0.000230696	Flo-2	CG32593
GT_Dmelano_Specific_372	12.0228	3.58771	0.00110445	FBtr0077914	CG7361
A_09_P006086	11.3518	3.50485	0.00247531	Ir47a	CG12900
A_09_P047876	11.1521	3.47924	0.0187008	GH13568	GH13568
A_09_P018321	11.1339	3.47689	0.00396738	mRpL48	CG17642
A_09_P164825	10.9654	3.45489	0.00511044	CG3397	CG3397
A_09_P192070	10.9104	3.44763	0.00310788	TC250513
A_09_P061426	10.825	3.4363	0.0421182	CG9698	CG9698
A_09_P064591	10.7603	3.42765	0.00594769	CG18853	CG18853
A_09_P044078	10.285	3.36247	0.00522312	phr	CG11205
A_09_P188805	10.2218	3.35357	0.00969822	CG34384	CG34384
A_09_P173970	10.0107	3.32347	0.00507774	EC262658
A_09_P178085	9.86555	3.3024	0.00401888	TC236304
A_09_P175420	9.68454	3.27568	0.00224458	IP16012	FBcl0303710
A_09_P219540	9.64625	3.26997	0.00125109	CO319397
A_09_P181555	9.28737	3.21527	0.00486122	TC238424
A_09_P223015	9.21186	3.20349	0.013466	TC242841
A_09_P210960	9.15312	3.19426	0.0273983	EL877737	CR11386
A_09_P112840	9.03549	3.1756	0.00478536	CG10931	CG10931
A_09_P052586	8.93958	3.16021	0.00308003	CG1309	CG1309
A_09_P019736	8.92334	3.15758	0.0496292	CG9021	CG9021
A_09_P162740	8.47608	3.0834	0.000947392	CO302521
A_09_P073376	8.33486	3.05916	0.00705415	Npc2c	CG3934
A_09_P026576	8.1888	3.03365	0.0456391	Cyp6d2	CG4373
A_09_P032431	8.13359	3.02389	0.00946336	Amyrel	CG8221
A_09_P047351	8.0541	3.00972	0.00123473	CG31465	CG31465
A_09_P013671	7.79516	2.96258	0.00183144	fred	CG31774
A_09_P090900	7.62676	2.93107	0.0122061	IP05714	CR42738
A_09_P049386	7.57775	2.92177	0.0063124	GH16383	FBcl0481508
A_09_P136280	7.51199	2.90919	0.00756073	Mef2	CG1429
A_09_P180145	7.50544	2.90794	0.0197653	TC237666
A_09_P166750	7.50406	2.90767	0.0039611	TC240774
A_09_P191305	7.43991	2.89529	0.00664412	Oatp58Db	CG3382
A_09_P142277	7.42959	2.89328	0.00268877	RH48407
A_09_P026071	7.4197	2.89136	0.00546094	CG17974	CG17974
A_09_P044401	7.41562	2.89057	0.00248111	rib	CG7230
A_09_P177315	7.34477	2.87672	0.0084429	TC235699
A_09_P143788	7.33923	2.87563	0.0113281	TC238387	CG3424
A_09_P214835	7.31338	2.87054	0.0117045	CG8475	CG8475
A_09_P006166	7.24738	2.85746	8.37316e-05	CG12934	CG12934
A_09_P073566	7.18965	2.84592	4.70739e-05	CG42633	CG42633
A_09_P207965	7.07806	2.82335	0.000333214	CG14453	CG14453
A_09_P202095	6.90561	2.78777	0.0137941	A_09_P202095
A_09_P161935	6.67457	2.73868	0.00254095	CO277479
A_09_P202680	6.58921	2.7201	0.00308249	TC244339
A_09_P023641	6.5772	2.71747	0.0132079	CG13965	CG13965
A_09_P161990	6.55237	2.71202	0.00166493	BP555362
A_09_P047901	6.54433	2.71024	0.000443873	hang	CG32575
A_09_P026256	6.53781	2.70881	0.00736203	CG13494	CG13494
A_09_P212819	6.52642	2.70629	0.0431333	CO315845
A_09_P020961	6.48625	2.69738	0.00157181	CG9468	CG9468
A_09_P177495	6.45131	2.68959	0.00933923	TC235824
A_09_P162280	6.38741	2.67523	0.0059719	CO328916
A_09_P212415	6.30374	2.65621	0.000243877	mRpL41	CG12954
A_09_P048726	6.19476	2.63105	0.00857837	Alg-2	CG40410
A_09_P177375	6.17132	2.62558	0.00635599	TC247308
A_09_P026661	6.1655	2.62422	0.0144703	CG9826	CG9826
A_09_P038781	6.15873	2.62263	0.00220541	CG9509	CG9509
A_09_P050561	6.15297	2.62128	0.00215435	RE36839	FBcl0219471
A_09_P077466	6.14863	2.62027	0.00329134	unc-119	CG1659
A_09_P026291	6.14577	2.61959	0.000317045	CG11474	CG11474
A_09_P226445	6.06461	2.60042	0.00852339	TC226917	CG31907
A_09_P212515	6.03959	2.59445	0.00464209	A_09_P212515
A_09_P017361	5.97896	2.57989	0.0103433	CG33270	CG33270
A_09_P009961	5.963	2.57604	0.0247981	Uro	CG7171
A_09_P073171	5.9472	2.57221	0.000561759	unc-115	CG31332
A_09_P042021	5.89396	2.55924	0.00310353	Cyp6a2	CG9438
A_09_P052036	5.82398	2.54201	0.00103371	Ser6	CG2071
GT_Dmelano_Specific_1001	5.78018	2.53111	0.00863024	FBtr0112724	CG34423
A_09_P019941	5.7637	2.527	0.000745412	CG9500	CG9500
A_09_P143555	5.74863	2.52322	0.028858	TC240245	CG31909
A_09_P052701	5.74753	2.52294	0.0214795	CG12607	CG12607
A_09_P129565	5.69285	2.50915	0.00958756	beat-VII	CG42242
A_09_P188475	5.62652	2.49224	0.00501062	TC245905
A_09_P063721	5.61655	2.48968	0.00935248	CG12479	CG12479
A_09_P197560	5.61449	2.48915	0.00120904	TC239419
A_09_P188975	5.6065	2.4871	0.00598347	TC246759
A_09_P194865	5.50435	2.46057	0.0188371	CG13506	CG13506
A_09_P031136	5.50302	2.46022	0.00665234	Cyp6a17	CG10241
A_09_P111995	5.5028	2.46017	0.00199506	NP604237	CG34350
A_09_P016476	5.43782	2.44303	0.00427267	CG32792	CG32792
A_09_P139620	5.41363	2.4366	0.0087652	CG32364	CG32364
A_09_P113020	5.40487	2.43426	0.00534657	CG32061	CG32061
A_09_P199775	5.38427	2.42875	0.000451707	Syt7	CG2381
A_09_P184570	5.36128	2.42258	0.00344763	TC245311
A_09_P000771	5.33865	2.41647	0.0141444	His4:CG33907	CG33907
A_09_P003101	5.22815	2.3863	0.00193021	CG34185	CG34185
A_09_P174495	5.20168	2.37898	0.00909011	CO325911	CG7785
A_09_P006361	5.18976	2.37567	0.0350965	Cpr47Eb	CG13224
A_09_P141390	5.17309	2.37103	0.0199124	LysC	CG9111
A_09_P137505	5.17121	2.3705	0.00855173	Cyp4e3	CG4105
A_09_P072166	5.16493	2.36875	0.0248566	CG17191	CG17191
A_09_P050591	5.15018	2.36462	0.00831393	RE46574	CG5490
A_09_P215650	5.10485	2.35187	0.00127118	A_09_P215650
A_09_P210430	5.07625	2.34376	0.0031182	A_09_P210430
A_09_P177275	5.07114	2.34231	0.0289026	RE66017	FBcl0220344
A_09_P223130	5.04881	2.33594	0.00157993	TC247013
A_09_P144585	5.03966	2.33333	0.000248993	A_09_P144585
A_09_P022196	5.03885	2.3331	0.000918976	CG14947	CG14947
A_09_P189155	4.98868	2.31866	0.00460672	A_09_P189155
A_09_P030311	4.98625	2.31795	0.00313879	CG13397	CG13397
A_09_P217360	4.96339	2.31133	0.00130158	CG33926	CG33926
A_09_P223555	4.91936	2.29847	0.00215527	TC242019
A_09_P014061	4.90184	2.29332	0.000185929	CG31902	CG31902
A_09_P074886	4.89375	2.29094	0.00583053	Art9	CG9929
A_09_P049066	4.8622	2.28161	0.00969046	AT20189	FBcl0039011
A_09_P090990	4.83209	2.27265	0.00705332	Aph-4	CG1462
A_09_P000451	4.82553	2.27069	0.00629628	FBtr0304855	CG43081
A_09_P045841	4.82367	2.27013	0.00923323	cpx	CG32490
A_09_P181525	4.82362	2.27012	0.00295368	Arr1	CG5711
A_09_P060211	4.81525	2.26761	0.000429018	His1:CG31617	CG31617
A_09_P220250	4.81275	2.26686	0.00329427	TC253919
A_09_P163560	4.78312	2.25795	0.000154161	EL873953
A_09_P163065	4.77898	2.2567	0.00439657	BP550583
A_09_P225160	4.72905	2.24155	0.00319798	TC244875	CG9232
A_09_P090580	4.72177	2.23933	0.0184082	CG33500	CG33500
A_09_P016821	4.66678	2.22243	0.00462695	p24-2	CG33105
A_09_P153590	4.65867	2.21992	0.00627257	Skeletor	CG43161
A_09_P020956	4.65323	2.21823	0.0440348	CG9466	CG9466
A_09_P184200	4.65291	2.21813	0.0389751	TC239844
A_09_P160570	4.63863	2.2137	0.000254744	BI162234	CG9984
A_09_P167340	4.63321	2.21201	0.0177669	cngl	CG9176
A_09_P152625	4.62514	2.2095	0.00123566	CG42319	CG42319
A_09_P163585	4.61357	2.20588	0.00228746	EL874209
A_09_P007921	4.58064	2.19555	0.0465125	CG8093	CG8093
A_09_P006031	4.57908	2.19506	0.0173614	CG12914	CG12914
A_09_P069991	4.54752	2.18508	0.00865244	CG6569	CG6569
A_09_P226285	4.53239	2.18027	0.0346941	TC226296	CG11908
A_09_P217635	4.51108	2.17347	0.00332649	CG7900	CG7900
A_09_P191080	4.49063	2.16692	0.00877359	TC250156
A_09_P162790	4.48219	2.1642	0.00482167	EC266692
A_09_P045466	4.47837	2.16297	0.00545427	AF171842	CG9394
A_09_P006276	4.45977	2.15697	0.0153798	Obp47a	CG12944
A_09_P173375	4.45917	2.15678	0.042678	AT20617	FBcl0028631
A_09_P209335	4.45767	2.15629	0.0314066	CO180179	CG16757
A_09_P189430	4.44688	2.15279	0.00974753	TC222892	CG14709
A_09_P177532	4.44604	2.15252	0.0220064	TC235862
A_09_P048671	4.44237	2.15133	0.003414	spn-F	CG12114
A_09_P225695	4.39165	2.13476	0.00706668	LD40851	FBcl0173119
A_09_P033006	4.38054	2.13111	0.0185847	Cht4	CG3986
A_09_P049116	4.35208	2.1217	0.0062377	AT28829	FBcl0360224
A_09_P023286	4.34402	2.11903	0.00404921	CG10621	CG10621
A_09_P176550	4.32162	2.11157	0.00355769	RE10688	CG11138
A_09_P068266	4.32153	2.11154	0.00379645	CG12112	CG12112
A_09_P078266	4.30143	2.10482	0.0194015	PH4alphaMP	CG9726
A_09_P196210	4.29968	2.10423	0.00203333	TC249613
A_09_P183605	4.28069	2.09784	0.00227399	TC239290	CG31072
A_09_P100920	4.28066	2.09783	0.010421	CG32110	CG32110
A_09_P177615	4.20991	2.07379	0.018185	dco	CG2048
A_09_P076391	4.19138	2.06742	0.00832564	AP-2	CG7807
A_09_P210675	4.16865	2.05958	0.00212931	NP513618	CG34371
A_09_P223185	4.16296	2.05761	0.0135576	TC254872
A_09_P068636	4.14074	2.04989	0.0108817	CG1889	CG1889
A_09_P013591	4.10883	2.03873	0.007375	CG31740	CG31740
A_09_P223820	4.0716	2.0256	0.00380863	TC247549
A_09_P022641	4.0646	2.02311	0.00126184	CG10859	CG10859
A_09_P186110	4.04207	2.0151	0.021938	TC244753	CG7941
A_09_P014306	4.00959	2.00346	0.0182482	CG32024	CG32024
A_09_P028811	4.00954	2.00344	0.00708722	CG12187	CG43375
A_09_P060986	3.99629	1.99866	0.0043099	ppk19	CG18287
A_09_P019496	3.97516	1.99101	0.00577867	Cyp28d2	CG6081
A_09_P026771	3.96595	1.98767	0.00758451	CG3085	CG3085
GT_Dmelano_Specific_1371	3.9658	1.98761	0.0353483	FBtr0073591	Sclp
A_09_P017596	3.95765	1.98464	0.0450369	CG33454	CG33454
A_09_P201585	3.93722	1.97718	0.00561457	ES697237
A_09_P071556	3.93372	1.97589	0.00220315	CG11878	CG11878
A_09_P048496	3.92295	1.97194	0.00546264	TC257364
A_09_P016961	3.90687	1.96601	0.00994413	CG33156	CG33156
A_09_P225200	3.90601	1.96569	0.0312093	TC257525
A_09_P147930	3.90481	1.96525	0.00935969	RpS23	CG8415
GT_Dmelano_Specific_269	3.89207	1.96054	0.00634345	FBtr0075541	CG6151
A_09_P063516	3.88818	1.9591	0.0205211	CG13177	CG13177
A_09_P025276	3.87358	1.95367	0.00468074	PGRP-SC1b	CG8577
A_09_P208430	3.85854	1.94806	0.00082227	A_09_P208430
A_09_P183720	3.85715	1.94753	0.0110843	TC239558	CG6416
A_09_P145750	3.84709	1.94377	0.00261463	TC228894	CG11209
A_09_P224112	3.84492	1.94295	0.001577	TC240244
A_09_P046371	3.83924	1.94082	0.0245244	Nhe2	CG9256
A_09_P001531	3.83435	1.93898	0.00269004	TC245092	CG40204
A_09_P216020	3.82469	1.93534	0.00781454	CG40002	CG40002
A_09_P057496	3.82344	1.93487	0.00210656	CG30059	CG30059
A_09_P054641	3.81053	1.92999	0.00634851	Or67d	CG14157
A_09_P114880	3.80785	1.92898	0.00396947	CO299137
GT_Dmelano_Specific_718	3.79973	1.9259	0.0130941	FBtr0084929	CG4774
A_09_P179740	3.79772	1.92513	0.00970614	TC235867
A_09_P116845	3.79663	1.92472	0.00580312	TC244971
A_09_P068466	3.78845	1.92161	0.00479346	CG12115	CG12115
A_09_P170565	3.77895	1.91799	0.00968485	NP648520
A_09_P201690	3.7606	1.91096	0.0256909	TC244853
A_09_P225115	3.74871	1.90639	0.00283576	A_09_P225115
A_09_P068061	3.71437	1.89312	0.0293072	CG15333	CG15333
A_09_P090455	3.70088	1.88787	0.00101685	SD10607	CG3572
A_09_P059011	3.67017	1.87585	0.0238958	CG31104	CG31104
A_09_P021266	3.66665	1.87446	0.0156756	CG4594	CG4594
A_09_P009166	3.65038	1.86805	0.045966	CG5327	CG5327
A_09_P179545	3.64972	1.86779	0.0114095	A_09_P179545
A_09_P106305	3.63219	1.86084	0.024501	org-1	CG11202
A_09_P178425	3.61819	1.85527	0.00154198	TC236527
A_09_P210015	3.592	1.84479	0.025142	CO311690
A_09_P188766	3.58729	1.84289	0.00103451	TC244689
A_09_P078881	3.58312	1.84122	0.002312	XRCC1	CG4208
A_09_P007626	3.57988	1.83991	0.00150589	CG8613	CG8613
A_09_P000666	3.57875	1.83945	0.0263135	CG33797	CG33797
GT_Dmelano_Specific_1980	3.57451	1.83775	0.0280641	FBtr0302231	CG40733
A_09_P125500	3.56569	1.83418	0.00545371	TC231303	CG4704
A_09_P116910	3.56226	1.83279	0.00434994	TC255432	CG8611
A_09_P067236	3.56147	1.83247	0.00436481	CG15784	CG15784
A_09_P026361	3.55591	1.83022	0.0034225	MED16	CG5465
A_09_P209443	3.55219	1.82871	0.0192214	CO297824
A_09_P166900	3.54403	1.82539	0.0145794	TC247912
A_09_P043281	3.54216	1.82463	0.0161722	sti	CG10522
A_09_P000491	3.53024	1.81977	0.0169793	CG33696	CG33696
A_09_P062506	3.52421	1.8173	0.0128927	Ugt86Dg	CG17200
A_09_P202495	3.50518	1.80949	0.00837297	TC244602
GT_Dmelano_Specific_508	3.4943	1.805	0.0148206	FBtr0080332	Aats-thr
A_09_P183985	3.49236	1.8042	0.00587705	TC239714
A_09_P104130	3.48653	1.80179	0.00924483	SD14423	CG42748
A_09_P014181	3.48198	1.79991	0.00467913	CG31955	CG31955
A_09_P179895	3.47786	1.7982	0.00828748	TC237499
A_09_P196045	3.47271	1.79606	0.00250966	CG42587	CG42587
A_09_P010201	3.46773	1.79399	0.000327562	5-HT1A	CG16720
A_09_P197455	3.46641	1.79344	0.0287237	SD06617	FBcl0279544
A_09_P179650	3.46357	1.79226	0.0497997	TC237344
A_09_P020026	3.46064	1.79104	0.00107728	CG9547	CG9547
A_09_P034331	3.45055	1.78683	0.0354912	CG12477	CG12477
A_09_P056576	3.44821	1.78585	0.00698577	CG8147	CG8147
A_09_P214855	3.43987	1.78235	0.00397288	TC228832	CG11491
A_09_P190070	3.43645	1.78092	0.000321995	TC226369	CG4552
A_09_P062256	3.43297	1.77946	0.00269008	yip3	CG13549
A_09_P160925	3.42876	1.77769	0.030237	GM04921	FBcl0139745
A_09_P161280	3.42561	1.77636	0.00546459	NP1344844	CG13791
A_09_P210850	3.42169	1.77471	9.31128e-05	NP604370	CG34377
A_09_P115230	3.39474	1.7633	0.00260328	AA141705
A_09_P048271	3.37729	1.75587	0.00768043	Nop60B	CG3333
A_09_P196445	3.36091	1.74885	0.0202724	TC255390
GT_Dmelano_Specific_620	3.35456	1.74612	0.0331365	FBtr0082861	CG9759
A_09_P223670	3.34252	1.74094	0.00334967	mub	CG7437
A_09_P171000	3.33157	1.7362	0.00335263	TC222269	CG9397
A_09_P171260	3.32534	1.7335	0.00215083	TC245680
A_09_P057986	3.32445	1.73312	0.00525759	CG30274	CG30274
A_09_P184370	3.31861	1.73058	0.00377569	CG33253	CG33253
GT_Dmelano_Specific_465	3.31415	1.72864	0.00345608	FBtr0079444	CG5261
A_09_P017306	3.30192	1.7233	0.0174869	CG33252	CG33252
A_09_P169895	3.29728	1.72127	0.00288088	LD19629	FBcl0155754
A_09_P043221	3.29232	1.71911	0.00167765	Aats-asp	CG3821
A_09_P026611	3.29212	1.71901	0.00262634	Obp59a	CG13517
A_09_P045731	3.28107	1.71417	0.0159043	Cpsf160	CG10110
A_09_P201940	3.27254	1.71041	0.0389477	TC247090
A_09_P101010	3.27127	1.70985	0.00597328	IP05647	CG3539
GT_Dmelano_Specific_1687	3.25969	1.70473	0.0271386	FBtr0086630	CG15097
A_09_P205155	3.25864	1.70427	0.00605105	TC241212
A_09_P181455	3.25701	1.70355	0.0192912	TC238375
A_09_P076236	3.24871	1.69986	0.0458213	AttD	CG7629
A_09_P213730	3.23877	1.69544	0.0238884	RH06474	FBcl0257669
A_09_P225890	3.22801	1.69064	0.0349337	TC225646
A_09_P181345	3.21558	1.68508	0.0092753	TC238319
A_09_P050676	3.21262	1.68375	0.000831206	RH25742	FBcl0241998
A_09_P014721	3.21089	1.68297	0.0188678	CG32154	CG32154
A_09_P017346	3.20799	1.68167	0.00075245	Muc68E	CG33265
A_09_P137030	3.20382	1.67979	0.0153171	A_09_P137030
A_09_P054551	3.20371	1.67974	0.0037468	CG14168	CG14168
A_09_P145790	3.2029	1.67938	0.0146204	TC249838	CG13231
A_09_P189860	3.20257	1.67923	0.0178731	TC224072	CG7376
A_09_P040341	3.19659	1.67654	0.00364716	Obp18a	CG15883
A_09_P162670	3.19241	1.67465	0.00444355	DQ327803
A_09_P103610	3.18345	1.67059	0.00262541	TC251899
A_09_P210540	3.17981	1.66894	0.0102874	Wnt10	CG4971
A_09_P090980	3.17077	1.66483	0.0424755	IP10123	FBcl0304216
GT_Dmelano_Specific_1322	3.1683	1.66371	0.029075	FBtr0071954	CG30194
A_09_P176890	3.15877	1.65937	0.0292711	SD04493	FBcl0288687
A_09_P073506	3.15748	1.65878	0.00336822	Cyp12e1	CG14680
A_09_P029346	3.1542	1.65727	0.0136135	B-H1	CG5529
A_09_P018616	3.14712	1.65403	0.00424551	CG15394	CG15394
A_09_P055251	3.14228	1.65181	0.0395434	CG6928	CG6928
A_09_P177240	3.13808	1.64988	0.0157441	TC235633
A_09_P161495	3.13728	1.64951	0.0359908	TC240762
A_09_P153255	3.12921	1.6458	0.00707325	LD09622	CG1618
A_09_P177920	3.12705	1.6448	0.00586379	inaE	CG33174
A_09_P028156	3.12638	1.64449	0.00919281	CG13905	CG13905
A_09_P187810	3.12628	1.64445	0.00216958	TC241803
A_09_P204730	3.12474	1.64374	0.00510964	CG9989	CG9989
A_09_P011891	3.12141	1.6422	0.00762566	GstD4	CG11512
A_09_P090415	3.11377	1.63866	0.00162732	Vha16	CG3161
A_09_P068371	3.10744	1.63573	0.00992415	CG42388	CG42388
A_09_P166150	3.10144	1.63294	0.00561908	TC240351
A_09_P005361	3.09873	1.63168	0.0187786	CG41497	CG41497
A_09_P161035	3.09456	1.62973	0.0295758	CA806682
A_09_P012021	3.07712	1.62158	0.0188521	Dbp45A	CG12759
A_09_P137530	3.07582	1.62097	0.0178704	RpL3	CG4863
A_09_P021941	3.07553	1.62083	0.00574323	CG14921	CG14921
A_09_P054661	3.06556	1.61615	0.00199884	CG6527	CG6527
A_09_P160465	3.06513	1.61595	0.0304963	CG4678	CG4678
A_09_P186660	3.0615	1.61424	0.0403637	RH02885	CG12605
A_09_P024856	3.05567	1.61149	0.00450491	CG2065	CG2065
GT_Dmelano_Specific_963	3.05486	1.61111	0.00216468	FBtr0100596	scaf6
A_09_P054616	3.04569	1.60677	0.0228622	FBtr0303833	CG42825
A_09_P025246	3.03215	1.60034	0.00240093	CG8586	CG8586
A_09_P000682	3.02436	1.59663	0.00416592	His1:CG33801	CG33801
A_09_P218255	3.02213	1.59557	0.00320404	CG15534	CG15534
A_09_P047886	3.01858	1.59387	0.00865696	GH14214	GH14214
GT_Dmelano_Specific_1639	3.01779	1.59349	0.0300897	FBtr0084275	loco
A_09_P068166	3.00839	1.58899	0.00167408	GIIIspla2	CG1583
A_09_P134495	3.00732	1.58848	0.00369678	Sur	CG5772
A_09_P168605	3.0065	1.58808	0.0235984	TC242169
A_09_P220000	2.99977	1.58485	0.0199383	TC243617
A_09_P009441	2.98682	1.57861	0.000238846	CG7461	CG7461
A_09_P031501	2.98636	1.57839	0.0231099	xmas-1	CG32561
A_09_P209525	2.98479	1.57763	0.00552208	CO193125
A_09_P067856	2.97718	1.57394	0.00451518	CG8300	CG8300
A_09_P026546	2.97706	1.57389	0.0245928	CG4329	CG4329
A_09_P068361	2.96924	1.5701	0.0136415	CG10962	CG10962
A_09_P215740	2.96152	1.56634	0.0171337	A_09_P215740
A_09_P001576	2.95682	1.56404	0.0117222	CG40245	CG40245
A_09_P196440	2.95632	1.5638	0.00844424	sxc	CG10392
GT_Dmelano_Specific_1711	2.94992	1.56068	0.000839064	FBtr0087767	CG30058
A_09_P000423	2.93977	1.5557	0.00728086	CG33665	CG33665
A_09_P189190	2.93726	1.55447	0.0215371	A_09_P189190	CG6824
A_09_P115175	2.93079	1.55129	0.0102484	CG5888	CG5888
A_09_P145150	2.92873	1.55028	0.00785679	hth	CG17117
A_09_P060626	2.92453	1.5482	0.00507321	CG1894	CG1894
A_09_P031811	2.92373	1.54781	0.00948981	T3dh	CG3425
A_09_P214740	2.92241	1.54716	0.0108308	TC228443
A_09_P000956	2.91898	1.54546	0.00580728	TC235984	CG30121
A_09_P202390	2.91346	1.54273	0.00980936	TC242519
A_09_P022341	2.91052	1.54128	0.0298134	CG5781	CG5781
A_09_P060482	2.91002	1.54103	0.0202665	CG31702	CG31702
A_09_P010316	2.88933	1.53074	0.00624909	Syt1	CG3139
A_09_P119695	2.88891	1.53053	0.00506993	nito	CG2910
A_09_P112470	2.88185	1.527	0.0131658	Obp19c	CG15457
A_09_P222620	2.88008	1.52611	0.0273209	TC242130
A_09_P041546	2.8797	1.52592	0.00952916	c(3)G	CG17604
A_09_P188885	2.87314	1.52263	0.0171066	TC245938	CG43154
A_09_P065051	2.87203	1.52207	0.00464364	JhI-26	CG3767
A_09_P062511	2.86924	1.52067	0.00461322	Ugt86De	CG6653
A_09_P161350	2.86886	1.52048	0.0159341	CK130352	CG30329
A_09_P219485	2.865	1.51853	0.0428722	TC253193
A_09_P223835	2.86208	1.51707	0.00296643	A_09_P223835
A_09_P054366	2.85654	1.51427	0.00506794	Nf-YA	CG3891
A_09_P019741	2.85525	1.51362	0.014569	CG14000	CG14000
GT_Dmelano_Specific_1160	2.85267	1.51231	0.0269718	FBtr0300632	CG33655
A_09_P176830	2.84998	1.51095	0.000961915	GM09570	FBcl0143072
A_09_P038806	2.84551	1.50869	0.00844487	CG9009	CG9009
A_09_P191335	2.84275	1.50729	0.0484772	A_09_P191335
A_09_P068261	2.83544	1.50357	0.0217187	CG12116	CG12116
A_09_P165245	2.83415	1.50292	0.0117833	RE49242	FBcl0198089
GT_Dmelano_Specific_1458	2.83364	1.50266	0.0106598	FBtr0077397	hoe1
A_09_P169975	2.82981	1.5007	0.0172554	TC243251
A_09_P109080	2.82912	1.50035	0.00570747	CG12279	CG12279
A_09_P200785	2.82822	1.49989	0.0100891	EC216898
A_09_P213085	2.82698	1.49926	0.00391457	Gbeta5	CG10763
A_09_P221525	2.82546	1.49848	0.0300305	CG11063	CG11063
A_09_P190480	2.82536	1.49843	0.00989661	TC244471
A_09_P024346	2.82	1.49569	0.00290156	SCAP	CG33131
A_09_P180455	2.81813	1.49474	0.0295818	A_09_P180455
A_09_P019626	2.81747	1.4944	0.00187381	CG14017	CG14017
A_09_P160190	2.80764	1.48936	0.0142696	GH05710	FBcl0134263
A_09_P013826	2.80081	1.48584	0.00362313	CG31816	CG31816
A_09_P064771	2.80059	1.48573	0.00350989	Msi	CG32178
A_09_P021691	2.80043	1.48565	0.0152138	CG17097	CG17097
A_09_P160900	2.79533	1.48302	0.0394966	AA950085
A_09_P040126	2.79431	1.48249	0.0215994	GalNAc-T2	CG6394
A_09_P109210	2.79336	1.482	0.00747146	CG14042	CG14042
A_09_P080041	2.79247	1.48154	0.000156569	MP1	CG1102
A_09_P194300	2.79143	1.481	0.0248857	TC246281	CG15307
A_09_P066916	2.7911	1.48083	6.02386e-05	Vap-33-1	CG5014
A_09_P184675	2.78946	1.47999	0.0203149	TC240573
A_09_P190790	2.78563	1.478	0.0011887	A_09_P190790
A_09_P072341	2.78468	1.47751	0.0205081	CG13978	CG13978
A_09_P058201	2.78454	1.47744	0.0212874	hubl	CG30364
A_09_P185705	2.77355	1.47173	0.038973	CG33136	CG33136
A_09_P106455	2.77352	1.47172	0.00284843	Leucokinin	CG13480
A_09_P171725	2.77291	1.4714	0.0474787	CG2857	CG2857
A_09_P026891	2.77268	1.47128	0.0140696	CG9875	CG9875
A_09_P130366	2.77238	1.47112	0.0477195	CG8665	CG8665
A_09_P205095	2.76841	1.46906	0.0253506	TC233291	CG4393
A_09_P163095	2.76406	1.46679	0.0267626	BP555293
A_09_P111240	2.7633	1.46639	0.0101754	CG16997	CG16997
A_09_P142210	2.76274	1.4661	0.0226737	CG32243	CG32243
A_09_P051676	2.76261	1.46603	0.0401804	EF525530	CG12655
A_09_P070026	2.76184	1.46563	0.0172235	CG17843	CG17843
A_09_P076521	2.75743	1.46332	0.012579	CG3857	CG3857
A_09_P160120	2.75539	1.46226	0.0469696	AI513115	CG4147
A_09_P193280	2.75303	1.46102	0.0434281	CG17470	CG17470
A_09_P062291	2.75128	1.4601	0.0201656	tara	CG6889
A_09_P074486	2.74961	1.45923	0.0479146	CG5724	CG5724
A_09_P211365	2.74583	1.45724	0.0134819	CO332885
A_09_P006531	2.74414	1.45636	0.00119148	pyr	CG13194
A_09_P011881	2.73499	1.45154	0.0490116	GstD2	CG4181
A_09_P057706	2.73316	1.45057	0.00270269	CG5189	CG5189
A_09_P066301	2.73049	1.44916	0.0105995	Spn1	CG9456
A_09_P031786	2.76742	1.46854	0.00223558	Nelf-E	CG5994
A_09_P041566	2.72097	1.44412	0.00522227	Cam	CG8472
A_09_P058131	2.71775	1.44241	0.0205697	CG30343	CG30343
A_09_P185690	2.71532	1.44112	0.00915337	TC244608
A_09_P100140	2.7146	1.44074	0.00587019	CG32712	CG32712
A_09_P063431	2.71157	1.43913	0.00934576	CG5011	CG5011
A_09_P015286	2.69926	1.43257	0.00266053	CG32333	CG32333
A_09_P184775	2.69532	1.43046	0.00481117	RNaseX25	CG8194
A_09_P206250	2.69418	1.42984	0.0194607	TC253944
A_09_P146910	2.69385	1.42967	0.0139016	apt	CG5393
A_09_P198695	2.68916	1.42715	0.0288805	NP029343
A_09_P017551	2.68555	1.42522	0.000283926	CG33337	CG33337
A_09_P176025	2.68413	1.42445	0.039772	GH14618	FBcl0110663
A_09_P218628	2.68218	1.42341	0.0127939	AT03632	CG32388
A_09_P001641	2.68136	1.42296	0.026648	TC250869
A_09_P056556	2.67989	1.42217	0.00640274	PGRP-SC1a	CG14746
A_09_P077421	2.67938	1.4219	0.00773103	Cyp6g1	CG8453
A_09_P136085	2.67542	1.41977	0.00112688	Hrb98DE	CG9983
A_09_P043101	2.67318	1.41856	0.00969295	Sop2	CG8978
A_09_P023246	2.66345	1.41329	0.0179447	CG17597	CG17597
A_09_P211660	2.66278	1.41294	0.0128394	TC236391
A_09_P162890	2.66249	1.41277	0.0159563	MIP03059	FBcl0702764
A_09_P166675	2.66025	1.41156	0.0169769	TC240720	CG3772
A_09_P026286	2.65268	1.40745	0.0116278	CG11475	CG11475
A_09_P203846	2.64878	1.40533	0.0244522	TC240529
A_09_P226230	2.64794	1.40487	0.0110402	TC245015
A_09_P104225	2.64741	1.40458	0.0360781	g	CG10986
A_09_P090240	2.64143	1.40132	0.0186349	GM07634	FBcl0139185
GT_Dmelano_Specific_22	2.63478	1.39768	0.00436407	FBtr0070352	Edem1
A_09_P034446	2.63382	1.39716	0.00665015	CG3819	CG3819
A_09_P182360	2.63236	1.39636	0.024105	TC238878
A_09_P064536	2.6291	1.39457	0.00432714	CG18788	CG18788
A_09_P050861	2.62355	1.39152	0.0274826	ap	CG8376
A_09_P111810	2.61886	1.38894	0.0227071	FBtr0305199	CG43127
A_09_P025041	2.61122	1.38472	0.00961204	CG18316	CG18316
A_09_P054286	2.61094	1.38457	0.00979306	PGRP-LC	CG4432
A_09_P066031	2.60793	1.3829	0.0345917	CG16879	CG16879
A_09_P050636	2.60745	1.38264	0.00341895	RE63496	FBcl0481739
A_09_P034271	2.607	1.38239	0.0491906	star1	CG7285
A_09_P021516	2.60229	1.37978	7.1901e-05	Sps2	CG5025
A_09_P113560	2.59864	1.37776	0.0487981	Ugt86Di	CG6658
A_09_P215090	2.59016	1.37304	0.0236241	TC246639
GT_Dmelano_Specific_1014	2.5899	1.3729	0.0220399	FBtr0113200	Alh
A_09_P047286	2.58138	1.36814	0.00967867	mdy	CG31991
A_09_P186780	2.57467	1.36439	0.000953097	A_09_P186780
A_09_P058636	2.57439	1.36423	0.0148958	Cyp12d1-p	CG30489
A_09_P210305	2.57172	1.36273	0.0132456	CG9447	CG9447
A_09_P004846	2.56593	1.35948	0.0107037	TC252839
A_09_P044591	2.56444	1.35864	0.00379798	sdt	CG32717
A_09_P017991	2.56343	1.35808	0.0130124	CG2789	CG2789
A_09_P032651	2.562	1.35727	0.00378108	Jon25Bi	CG8867
A_09_P047466	2.56153	1.357	0.000729729	IP05642	FBcl0303736
A_09_P069506	2.54821	1.34948	0.0359208	CG4367	CG4367
A_09_P180415	2.54659	1.34857	0.00804198	TC237834
A_09_P174655	2.54281	1.34642	0.000362986	CO327118
A_09_P165915	2.53464	1.34178	0.00433372	TC240186	CG8668
A_09_P059736	2.53444	1.34167	0.00118138	CG31374	CG31374
A_09_P003011	2.53158	1.34004	0.0395151	CG34166	CG34166
A_09_P022166	2.53102	1.33972	0.0447975	CG6770	CG6770
A_09_P188075	2.53061	1.33949	0.0350109	TC246213
A_09_P174475	2.53007	1.33918	0.00500858	EC223543
A_09_P008266	2.52496	1.33626	0.00937182	CG3687	CG3687
A_09_P000691	2.52144	1.33425	0.0119167	His1:CG33807	CG33807
A_09_P020081	2.52076	1.33386	0.000518776	CG13771	CG13771
A_09_P117990	2.51593	1.33109	0.00167792	Pdp1	CG17888
A_09_P178965	2.51242	1.32908	0.00931509	AI108852
A_09_P201625	2.51103	1.32828	0.0225496	kirre	CG3653
A_09_P214655	2.50767	1.32635	0.0236418	TC228214	CG9666
A_09_P180590	2.49926	1.3215	0.0124789	TC237905	CG1697
A_09_P107915	2.4976	1.32054	0.0245715	CG32650	CG32650
A_09_P013006	2.4973	1.32037	0.018593	HLH3B	CG2655
A_09_P146045	2.49583	1.31952	0.00296484	Oda	CG16747
A_09_P101390	2.4913	1.3169	0.00177851	CG9486	CG9486
A_09_P175390	2.48829	1.31515	0.0280952	MIP14305	FBcl0718462
A_09_P074531	2.48332	1.31227	0.000673528	CG14384	CG14384
A_09_P027081	2.48192	1.31146	0.0412406	CG11300	CG11300
A_09_P078376	2.47634	1.30821	0.0127437	antdh	CG1386
A_09_P176220	2.47506	1.30747	0.031294	CO307598
A_09_P149370	2.473	1.30626	0.0186228	CadN	CG7100
A_09_P217355	2.47298	1.30625	0.0196857	NP535220	CG14181
A_09_P174145	2.46789	1.30328	0.0283953	CO183839	CG17574
A_09_P206745	2.46488	1.30152	0.0254199	SD10530	FBcl0281551
A_09_P026016	2.46269	1.30023	0.01329	Glycogenin	CG9480
A_09_P000031	2.45867	1.29788	0.00949771	Cyp12d1-d	CG33503
A_09_P032266	2.45683	1.2968	0.0168908	Tim17b2	CG15257
A_09_P064476	2.45652	1.29661	0.00149884	CG18735	CG18735
A_09_P004316	2.44995	1.29275	0.00541476	CG34417	CG34417
A_09_P045461	2.44968	1.29259	0.0173821	norpA	CG3620
A_09_P151205	2.44917	1.2923	0.0417459	CG4688	CG4688
A_09_P064391	2.44652	1.29073	0.0171643	7B2	CG1168
A_09_P035956	2.44361	1.28902	0.0138082	CG14642	CG14642
A_09_P042896	2.44212	1.28813	0.0194572	in	CG16993
A_09_P188995	2.44085	1.28739	0.0416862	TC246776
A_09_P033211	2.43024	1.2811	0.00326294	cyc	CG8727
A_09_P074406	2.42772	1.2796	0.00647964	Octbeta2R	CG33976
GT_Dmelano_Specific_176	2.42484	1.27789	0.00831764	FBtr0073296	CG11347
A_09_P168870	2.42457	1.27773	0.0187971	A_09_P168870
A_09_P223280	2.4236	1.27715	0.012391	A_09_P223280
A_09_P014981	2.42347	1.27707	0.0196793	CG32228	CG32228
A_09_P067941	2.42178	1.27607	0.00338953	Pdp	CG12151
A_09_P057806	2.4171	1.27328	0.0226419	TC248313	CG42310
GT_Dmelano_Specific_808	2.41211	1.2703	0.0107523	FBtr0087288	CG12970
A_09_P090850	2.4065	1.26694	0.0113966	Su(H)	CG3497
A_09_P042476	2.40246	1.26452	0.0122983	fu	CG6551
GT_Dmelano_Specific_1336	2.39815	1.26192	0.00777019	FBtr0072660	CG9134
GT_Dmelano_Specific_904	2.39209	1.25827	0.0159274	FBtr0089517	CG5730
A_09_P025956	2.39052	1.25733	0.0109327	Cht9	CG10531
A_09_P011276	2.38821	1.25593	0.000343024	bowl	CG10021
A_09_P225900	2.38066	1.25136	0.0466843	TC225705	CG42593
A_09_P175110	2.38002	1.25098	0.00302323	CO342325	CG34405
A_09_P215635	2.37999	1.25096	0.0116616	TC240604	CG34342
A_09_P057776	2.37996	1.25094	0.00729611	CG30158	CG30158
A_09_P036446	2.37707	1.24918	0.00205695	CG14673	CG14673
GT_Dmelano_Specific_442	2.37667	1.24894	0.0226584	FBtr0079195	CG18783
A_09_P065666	2.37647	1.24882	0.0252731	Rh50	CG7499
A_09_P150410	2.37471	1.24775	0.0362994	TC238036	CR33709
A_09_P187170	2.37468	1.24773	0.0435652	ab	CG4807
A_09_P070091	2.37298	1.2467	0.00761552	Gld2	CG5732
A_09_P133935	2.37294	1.24668	0.00572037	RE37763	CG30031
A_09_P069996	2.36856	1.24401	0.00791659	CG6656	CG6656
A_09_P215815	2.34868	1.23185	0.0255557	A_09_P215815
A_09_P179930	2.34529	1.22976	0.00817992	TC237529	CG31000
A_09_P067596	2.34045	1.22679	0.000833415	CG15894	CG15894
A_09_P197730	2.33647	1.22433	0.00704637	Ih	CG8585
A_09_P174350	2.33625	1.2242	0.0230908	CO270526	CG14441
A_09_P013656	2.3356	1.22379	0.0472185	CG31769	CG31769
A_09_P223870	2.33467	1.22322	0.0115593	TC249328
A_09_P007121	2.33286	1.2221	0.0274221	CG13323	CG13323
A_09_P011846	2.33245	1.22185	0.0302521	E5	CG9930
A_09_P191970	2.33113	1.22103	0.00244883	TC238906	CG34347
A_09_P180045	2.32704	1.21849	0.0191604	SD26211	FBcl0281945
A_09_P006161	2.3255	1.21754	0.00765271	StIP	CG11887
A_09_P026581	2.32011	1.21419	0.00327289	CG13510	CG13510
A_09_P042741	2.31994	1.21408	0.00788122	Hn	CG7399
A_09_P178155	2.31844	1.21316	0.0411654	AT11120	CG31870
A_09_P181710	2.31794	1.21285	0.0145376	TC238500
A_09_P070726	2.31713	1.21234	0.00281391	CG10157	CG10157
A_09_P015676	2.31313	1.20985	0.0156701	CG32485	CG32485
A_09_P136815	2.30725	1.20618	0.00211918	TC245505	CR31541
A_09_P040381	2.30667	1.20581	0.0107955	CG14193	CG14193
GT_Dmelano_Specific_1355	2.30635	1.20561	0.033883	FBtr0073115	CG11537
A_09_P168090	2.30136	1.20249	0.0306096	A_09_P168090
A_09_P208500	2.29795	1.20035	0.0294799	BF495127	CG3544
A_09_P055576	2.29616	1.19922	0.0180496	CG11261	CG11261
A_09_P168703	2.29498	1.19848	0.0178045	TC237125
GT_Dmelano_Specific_1388	2.2925	1.19692	0.00521963	FBtr0074315	CG32573
A_09_P204885	2.29219	1.19673	0.0135396	TC244916
A_09_P035751	2.29189	1.19654	0.00493841	CG11437	CG11437
A_09_P064371	2.28806	1.19412	0.000653252	Hexo2	CG1787
A_09_P195290	2.28805	1.19412	0.0306968	TC241922	CG11155
A_09_P189765	2.28698	1.19345	0.0299848	A_09_P189765	CG15860
A_09_P057081	2.28544	1.19247	0.00652225	CG12880	CG12880
A_09_P178850	2.2784	1.18802	0.0282412	NP447110
A_09_P052971	2.27832	1.18797	0.0428576	CG10592	CG10592
A_09_P053716	2.27779	1.18763	0.00430415	Srp9	CG8268
A_09_P076806	2.27615	1.18659	0.00447587	Srp54	CG4602
A_09_P026356	2.27563	1.18626	0.00668152	CG11275	CG11275
A_09_P008401	2.27183	1.18386	0.00312652	DAT	CG8380
A_09_P220503	2.26923	1.18221	0.000831568	Tequila	CG4821
A_09_P012186	2.26914	1.18215	0.0167768	brat	CG10719
A_09_P144795	2.26721	1.18092	0.00187643	CG14321	CG14321
A_09_P171360	2.26596	1.18012	0.0227226	CG34045	CG34045
A_09_P045581	2.26254	1.17795	0.00821638	yip2	CG4600
A_09_P056956	2.26125	1.17712	0.0452518	Gr10a	CG32664
A_09_P025496	2.26111	1.17703	0.0378523	CG15905	CG15905
A_09_P185525	2.25925	1.17585	0.0228747	TC244518
A_09_P044291	2.255	1.17313	0.0252094	pyd	CG43140
A_09_P104330	2.24804	1.16866	0.00857569	e(r)	CG1871
A_09_P038191	2.24241	1.16505	0.00590264	CG3775	CG3775
A_09_P022101	2.24217	1.1649	0.0402306	Pde1c	CG42325
A_09_P004766	2.24055	1.16385	0.021236	CG41519	CR41519
A_09_P011901	2.23809	1.16227	0.000907965	GstD6	CG4423
A_09_P064681	2.23781	1.16209	0.00425717	GstD10	CG18548
A_09_P166315	2.23692	1.16151	0.00638417	TC240493
A_09_P161980	2.23573	1.16075	0.0415192	EC255415	FBcl0711516
A_09_P205290	2.23517	1.16038	0.0267353	TC245253	CR42875
A_09_P201835	2.23469	1.16007	0.0100961	A_09_P201835
A_09_P164845	2.23013	1.15713	0.00049461	CG3552	CG3552
A_09_P125140	2.2275	1.15543	0.019262	Buffy	CG8238
A_09_P025661	2.22506	1.15385	0.0180769	CG13868	CG13868
A_09_P225640	2.22452	1.15349	0.0168762	TC225154	CG42819
GT_Dmelano_Specific_660	2.22444	1.15344	0.0335963	FBtr0083814	CG4662
A_09_P070551	2.22284	1.1524	0.00409611	Rassf	CG4656
A_09_P052726	2.22185	1.15176	0.00293688	CG7465	CG7465
A_09_P010731	2.22022	1.1507	0.0128904	Syn	CG3985
A_09_P023461	2.21913	1.14999	0.00150182	CG10026	CG10026
A_09_P143495	2.21846	1.14956	0.0243807	TC248038	CG3039
A_09_P190635	2.21786	1.14917	0.00618803	NfI	CG2380
A_09_P223530	2.21602	1.14797	0.0237263	TC244564
A_09_P056511	2.21444	1.14694	0.0282068	Obp51a	CG30473
A_09_P206300	2.21325	1.14617	0.0141722	A_09_P206300
A_09_P192965	2.21137	1.14494	0.00650535	A_09_P192965
A_09_P202535	2.20889	1.14332	0.00240121	TC249907
A_09_P198745	2.20872	1.14321	0.0109352	Mdr50	CG8523
A_09_P174525	2.20851	1.14307	0.0410474	CO326127	CG10915
GT_Dmelano_Specific_821	2.20744	1.14237	0.0217823	FBtr0087655	CG18279
A_09_P145590	2.20722	1.14223	0.04782	IP10447	FBcl0303757
A_09_P203795	2.20342	1.13975	0.0289542	GM02743	FBcl0139767
A_09_P168320	2.20298	1.13946	0.0470416	Cyp4ac3	CG14031
A_09_P066771	2.20147	1.13847	0.0338	CG14419	CG14419
A_09_P212040	2.2011	1.13822	0.0341341	SD03144	FBcl0287639
A_09_P035161	2.20106	1.1382	0.00618096	CG5059	CG5059
A_09_P036636	2.19925	1.13701	0.0286527	Or83c	CG15581
A_09_P066461	2.19862	1.1366	0.02403	SoxN	CG18024
A_09_P024341	2.19836	1.13643	0.00894695	dream	CG7863
A_09_P210325	2.19805	1.13623	0.0156704	CG30184	CG30184
A_09_P027471	2.1974	1.1358	0.0371538	CG3483	CG3483
A_09_P045156	2.1915	1.13192	0.0249063	par-6	CG5884
A_09_P041416	2.19066	1.13137	0.001526	proPO-A1	CG42639
GT_Dmelano_Specific_79	2.19017	1.13104	0.00424454	FBtr0071426	CG15252
A_09_P171795	2.1893	1.13047	0.0359644	A_09_P171795	CG12017
A_09_P144090	2.1846	1.12737	0.0359281	TC233826	CG1448
A_09_P020426	2.18434	1.12719	0.00528776	Ntl	CG7075
A_09_P022626	2.18191	1.12559	0.00175839	CG7099	CG7099
A_09_P011251	2.17945	1.12396	0.0026682	orb	CG10868
A_09_P039416	2.17915	1.12377	0.0171141	Traf-like	CG4394
A_09_P078836	2.1791	1.12373	0.00171505	l(1)G0007	CG32604
A_09_P019161	2.17901	1.12367	0.0162167	CG17612	CG17612
A_09_P101350	2.17785	1.1229	0.00787113	CG32639	CG32639
A_09_P192995	2.17513	1.1211	0.0198519	TC246820	CG34394
A_09_P161475	2.17462	1.12077	0.0343285	CO152895
A_09_P148635	2.16941	1.1173	0.00519675	TC236063	CG30148
A_09_P004351	2.16735	1.11593	0.0203528	CG34420	CG34420
A_09_P050276	2.16587	1.11495	0.0255719	LD35748	FBcl0172567
A_09_P212565	2.15893	1.11032	0.00211332	CG34456	CG34456
A_09_P013911	2.15795	1.10966	0.00821943	FBtr0303438	CG42784
A_09_P061061	2.1571	1.10909	0.00635977	CG12068	CG12068
A_09_P047336	2.15375	1.10685	0.0356317	IP14846	FBcl0303573
A_09_P039961	2.15344	1.10665	0.00321168	GS	CG6835
A_09_P061911	2.15073	1.10483	0.0296028	CG11360	CG11360
A_09_P038571	2.15056	1.10471	0.0227001	CG12480	CG12480
A_09_P010466	2.14799	1.10299	0.00333306	pdm2	CG12287
A_09_P222175	2.14602	1.10167	0.0482834	snRNA:U4:25F	CR32998
A_09_P007971	2.14559	1.10138	0.037178	CG8160	CG8160
A_09_P188205	2.14453	1.10066	0.0471948	TC246307
A_09_P020471	2.14	1.09761	0.0187263	CG7196	CG7196
A_09_P166355	2.13956	1.09731	0.013989	CG14253	CG14253
A_09_P005771	2.13897	1.09692	0.00353933	CG1902	CG1902
A_09_P001116	2.13846	1.09657	0.0215599	CG34035	CG42822
A_09_P040251	2.13753	1.09594	0.00536463	CG7058	CG7058
A_09_P176895	2.13439	1.09382	0.0157741	AT25114	FBcl0020847
A_09_P106320	2.13206	1.09225	0.00761835	CBP	CG1435
A_09_P030961	2.13191	1.09214	0.00166116	alpha-Est2	CG2505
A_09_P050746	2.13159	1.09193	0.0373087	RH61266	FBcl0249851
A_09_P202825	2.12912	1.09026	0.00544445	TC247713	CG15347
A_09_P009066	2.12901	1.09018	0.00526727	CG18540	CG18540
A_09_P071561	2.12719	1.08895	0.00519577	CG10513	CG10513
A_09_P176065	2.12608	1.08819	0.0111844	MIP02859	CG1763
A_09_P062676	2.12553	1.08782	0.013654	GNBP3	CG5008
A_09_P176355	2.12439	1.08705	0.0157506	BP552880
A_09_P162965	2.12278	1.08596	0.022634	BP549232
A_09_P219905	2.12028	1.08425	0.0398886	CG6372	CG6372
A_09_P028441	2.11965	1.08383	0.000920958	CG7974	CG7974
A_09_P203770	2.11864	1.08314	0.038706	TC244453	CG15399
A_09_P000416	2.11523	1.08082	0.00895579	CG33666	CG33666
A_09_P004056	2.11408	1.08003	0.000965198	Pvf3	CG34378
A_09_P203020	2.11322	1.07944	0.0080019	TC244548
A_09_P150255	2.11023	1.0774	0.0151498	Lmpt	CG42679
A_09_P057276	2.11002	1.07726	0.0066779	BG642312	CG33943
A_09_P090315	2.10883	1.07644	0.00861814	HL03834	FBcl0149373
A_09_P053661	2.10643	1.0748	0.011489	PGRP-SD	CG7496
A_09_P185440	2.1064	1.07478	0.00899389	GH26506	FBcl0127381
A_09_P226145	2.10366	1.0729	0.0318485	TC226286	CG9347
A_09_P219805	2.10265	1.07221	0.0300368	A_09_P219805
A_09_P090820	2.1023	1.07197	0.0164474	EU047594
A_09_P213775	2.10143	1.07137	0.000838083	CG30419	CG30419
A_09_P006331	2.09975	1.07022	0.0173357	CG13217	CG13217
GT_Dmelano_Specific_583	2.09935	1.06994	0.0214807	FBtr0082084	CG18542
A_09_P180040	2.09925	1.06987	0.0494388	LD16029	FBcl0152924
A_09_P037711	2.09916	1.06981	0.0122814	HP5	CG1745
A_09_P162565	2.09835	1.06925	0.0215112	CO343748
A_09_P187950	2.09747	1.06865	0.0118984	TC245772
A_09_P005806	2.09614	1.06774	0.0117908	CG1698	CG1698
A_09_P216565	2.09523	1.06711	0.00332977	CG6018	CG6018
A_09_P144170	2.0942	1.0664	0.0110585	ana	CG8084
A_09_P054486	2.09331	1.06579	0.00419376	CG18180	CG18180
A_09_P189330	2.09251	1.06524	0.00153052	CG11319	CG11319
A_09_P142770	2.09207	1.06493	0.00212168	Mlc2	CG2184
A_09_P062501	2.09177	1.06472	0.00725247	Ugt86Dh	CG4772
A_09_P026186	2.08988	1.06342	0.0194297	CG10307	CG10307
GT_Dmelano_Specific_1987	2.08946	1.06313	0.0354741	FBtr0302254	CG42623
A_09_P137450	2.08614	1.06083	0.0148249	CG6439	CG6439
A_09_P011481	2.08509	1.06011	5.8825e-05	Mbs	CG32156
A_09_P195330	2.08437	1.05961	0.0138836	CO328133
A_09_P207365	2.08202	1.05798	0.014502	CG10431	CG10431
A_09_P025161	2.08122	1.05743	0.0450111	CG8693	CG8693
A_09_P026781	2.08054	1.05696	0.0461459	CG9877	CG9877
A_09_P168485	2.07961	1.05631	0.0466565	CG7166	CG7166
A_09_P100505	2.07947	1.05622	0.0167901	Tsp42Eb	CG18816
GT_Dmelano_Specific_250	2.07858	1.0556	0.0295402	FBtr0074950	CG14101
A_09_P033181	2.07744	1.05481	0.0212958	Clk	CG7391
A_09_P059866	2.07695	1.05447	0.0457934	CG31445	CG31445
A_09_P002166	2.07665	1.05426	0.0426105	dbr	CG11371
A_09_P006861	2.07443	1.05271	0.0205729	Cpr49Ag	CG8511
A_09_P162945	2.07373	1.05223	0.0200001	BP546438
A_09_P112520	2.07285	1.05162	0.0103223	CG31664	CG31664
A_09_P058781	2.07259	1.05144	0.0117108	CG31030	CG31030
A_09_P000431	2.06845	1.04855	0.04353	CG33669	CG33669
A_09_P050021	2.06801	1.04824	0.0137119	LD21171	FBcl0163884
A_09_P181400	2.06599	1.04683	0.0291074	TC238369
A_09_P223260	2.06587	1.04675	0.0202379	CG17816	CG17816
A_09_P000401	2.06547	1.04647	0.0162139	Caps	CG33653
A_09_P129360	2.06425	1.04562	0.00769732	CG5348	CG5348
A_09_P144115	2.06331	1.04496	0.0105228	TC239677	CG18402
A_09_P144951	2.06287	1.04465	0.0467074	AT16518	FBcl0295677
A_09_P131115	2.05915	1.04205	0.00517238	Gs2	CG1743
A_09_P015851	2.05628	1.04004	0.0379002	CG32564	CG32564
A_09_P212405	2.05312	1.03782	0.0115486	RE24329	CG13977
A_09_P065931	2.05158	1.03673	0.024244	CG15269	CG15269
A_09_P125530	2.05014	1.03572	0.0258271	TC253617	CG4707
A_09_P064571	2.04979	1.03548	0.00336335	CG18812	CG18812
A_09_P031111	2.04974	1.03544	0.00177631	nej	CG15319
A_09_P129465	2.04807	1.03426	0.0343912	RH74717	CG11550
A_09_P172680	2.04558	1.03251	0.0363832	BI615110
A_09_P053006	2.04069	1.02906	0.0477866	lin-28	CG17334
A_09_P020141	2.03906	1.0279	0.0405076	CG17378	CG17378
A_09_P193610	2.03635	1.02598	0.00255128	TC240473
A_09_P038521	2.03606	1.02578	0.00690338	CG10990	CG10990
A_09_P063221	2.03549	1.02538	0.0198419	CG14545	CG14545
A_09_P008231	2.0354	1.02531	0.00361963	CG8446	CG8446
A_09_P113650	2.03353	1.02399	0.0130487	CG12985	CG12985
A_09_P029281	2.03326	1.0238	0.00281943	CG14989	CG14989
A_09_P053886	2.0329	1.02354	0.000832194	CG7188	CG7188
A_09_P018156	2.03258	1.02331	0.00819717	CG4577	CG4577
A_09_P043156	2.03071	1.02198	0.00895747	Gli	CG3903
A_09_P038426	2.02982	1.02136	0.023058	Cpr12A	CG15757
A_09_P188325	2.02945	1.02109	0.0484785	TC246962
A_09_P040561	2.02914	1.02087	0.00816743	CG14222	CG14222
A_09_P064206	2.02829	1.02027	0.0332241	Gr43a	CG1712
A_09_P186425	2.02597	1.01861	0.0106776	TC239554	CG11172
A_09_P012351	2.02549	1.01827	0.0203333	Def	CG1385
A_09_P079446	2.02262	1.01623	0.0230183	CG7686	CG7686
A_09_P194280	2.02146	1.0154	0.0310842	TC242362
A_09_P183820	2.02143	1.01538	0.0124194	TC226421	CG3009
A_09_P004131	2.02127	1.01526	0.0139812	Epac	CG34392
A_09_P008681	2.02123	1.01523	0.00220351	mthl4	CG6536
A_09_P033096	2.02082	1.01494	0.0301863	Df31	CG2207
A_09_P106125	2.0188	1.0135	0.0404026	Est-6	CG6917
A_09_P041986	2.01718	1.01234	0.0115056	disco	CG9908
A_09_P193395	2.01368	1.00984	0.00212816	TC242748	CG13027
A_09_P207865	2.01354	1.00974	0.0119837	GH07363	FBcl0106667
A_09_P034466	2.01351	1.00971	0.00716812	CG18135	CG18135
A_09_P069096	2.01321	1.00949	0.0152752	Cyp12a5	CG11821
A_09_P166800	2.0126	1.00906	0.00813864	CG4699	CG4699
A_09_P199945	2.01195	1.00859	0.00367946	EC259099
A_09_P033076	2.01091	1.00785	0.0436785	Oat	CG8782
A_09_P154250	2.00992	1.00714	0.0142142	CG8788	CG8788
A_09_P004661	2.00881	1.00634	0.0402456	CG40629	CR40629
A_09_P047076	2.00705	1.00508	0.0309644	A_09_P047076
A_09_P070581	2.00692	1.00499	0.000206374	CG4467	CG4467
A_09_P143460	2.00678	1.00488	0.00893446	Sxl	CG18350
A_09_P047386	2.00543	1.00391	0.0122225	IP16283	CG8222
A_09_P052146	2.00385	1.00277	0.00866902	Cyp9b2	CG4486
A_09_P187460	2.00191	1.00137	0.00654114	TC245814

## Sheet: Down_Mutant_736
List of 736 Down-regulated genes in itprsv35/ug3 (Mutant), fold change = Log2 of Normalized intensity and pValue <0.05
Systematic/Pobe ID	Normalized Intensity	Fold Change	t-test P-value	GeneName	CGID
A_09_P072151	0.0101032	-6.62904	4.99323e-06	CG6296	CG6296
A_09_P065041	0.0102961	-6.60176	4.06655e-05	Kap3	CG11759
A_09_P009551	0.0108599	-6.52484	0.000332558	st	CG4314
A_09_P008421	0.0121282	-6.36549	0.00190695	CG8317	CG8317
A_09_P012171	0.0133635	-6.22556	0.00448411	ng2	CG14266
A_09_P143720	0.0144554	-6.11225	0.000497671	TC252857
A_09_P043846	0.015949	-5.97039	0.00281653	ng1	CG10781
A_09_P123960	0.0167516	-5.89956	0.00898939	CG17283	CG17283
A_09_P050301	0.0206673	-5.59651	0.000532742	Jarid2	CG3654
A_09_P144385	0.0237312	-5.39707	0.00576785	TC254161
A_09_P054146	0.0251189	-5.31509	0.00253542	CG5660	CG5660
A_09_P010626	0.0321907	-4.95721	9.19961e-05	Su(P)	CG4086
A_09_P213450	0.0322244	-4.9557	0.000476427	TepII	CG7052
A_09_P104170	0.0347302	-4.84767	0.00648371	Fdh	CG6598
A_09_P221805	0.0366263	-4.77098	0.00172811	TC241278
A_09_P034341	0.0380878	-4.71453	0.00660245	MED11	CG6884
A_09_P037861	0.0385731	-4.69626	0.00281439	CG15741	CG15741
A_09_P029691	0.0389334	-4.68285	0.0222259	l(2)dtl	CG11295
A_09_P209075	0.0394395	-4.66422	0.00327447	CO273086
A_09_P018036	0.040651	-4.62057	0.0047035	CG12506	CG12506
A_09_P196945	0.0414427	-4.59274	6.29468e-06	TC232303	CG15728
A_09_P010561	0.043724	-4.51543	0.0153933	LysP	CG9116
A_09_P208875	0.045261	-4.46559	0.0074777	CG31262	CG31262
A_09_P028121	0.0453688	-4.46216	0.00147778	CG13902	CG13902
A_09_P041541	0.0484649	-4.36692	0.000269803	by	CG9379
A_09_P021811	0.0534	-4.22702	0.0027555	CG17134	CG17134
A_09_P137560	0.0534674	-4.2252	0.00488895	CG6484	CG6484
A_09_P013171	0.0543884	-4.20056	0.0166364	thetaTry	CG12385
A_09_P170270	0.0566069	-4.14288	0.000134979	TC237562
A_09_P210220	0.0570652	-4.13125	0.00035177	CG33267	CG33267
A_09_P062971	0.0587067	-4.09033	0.00536474	CG14265	CG14265
A_09_P004201	0.0597416	-4.06512	0.000272571	pan	CG34403
A_09_P177400	0.0644328	-3.95606	0.000593542	TC235766
A_09_P003561	0.0653071	-3.93662	0.000249025	CG34278	CG34278
A_09_P123055	0.0662772	-3.91534	0.00153269	RH50927	CG14715
A_09_P054986	0.0671142	-3.89724	0.000571249	CG33268	CG33268
A_09_P065491	0.067532	-3.88828	0.0105424	lcs	CG12794
A_09_P045346	0.0752249	-3.73265	0.00274578	AF171795	FBcl0000275
A_09_P150260	0.0754711	-3.72793	0.00154054	TC240924	CG2129
A_09_P043376	0.0769373	-3.70017	0.0236596	Lsp2	CG6806
A_09_P038491	0.0770768	-3.69756	0.00144793	CG12177	CG12177
A_09_P191465	0.0801151	-3.64178	0.00775834	CG2962	CG2962
A_09_P118970	0.0803405	-3.63773	0.00843534	TC224845	CG33012
A_09_P016381	0.0805028	-3.63482	0.00174524	CG32751	CG32751
GT_Dmelano_Specific_1794	0.0832095	-3.58711	0.00276091	FBtr0110937	SNF4Agamma
A_09_P018791	0.0833344	-3.58494	0.000517515	CG9641	CG9641
A_09_P213960	0.0840022	-3.57343	0.00911303	CG34460	CG34460
A_09_P010031	0.0841393	-3.57108	0.00162684	w	CG2759
GT_Dmelano_Specific_1868	0.0850424	-3.55567	0.00157296	FBtr0300043	CG42392
A_09_P012176	0.0880284	-3.50589	0.00564126	ng3	CG10788
A_09_P162360	0.0912021	-3.45479	7.354e-06	EC264414
GT_Dmelano_Specific_610	0.0934097	-3.42028	0.00466406	FBtr0082628	CG5887
A_09_P154000	0.0992148	-3.3333	0.000229008	Idgf4	CG1780
A_09_P176135	0.100868	-3.30946	0.00049734	CO276985
A_09_P035986	0.104077	-3.26428	0.00636242	CG9766	CG9766
A_09_P054811	0.107388	-3.2191	0.0456965	CG12522	CG12522
A_09_P141955	0.108138	-3.20905	0.00800462	Sema-1a
A_09_P211815	0.108541	-3.20369	0.0253106	HL04994	FBcl0150805
A_09_P018356	0.109497	-3.19104	0.00153715	CG17650	CG17650
A_09_P008686	0.109784	-3.18726	0.00358197	CG10764	CG10764
A_09_P194625	0.11025	-3.18115	0.00830137	TC247331
A_09_P169159	0.110441	-3.17865	5.29269e-05	TC242617
A_09_P022806	0.112718	-3.14921	0.00545219	LSm7	CG13277
A_09_P056871	0.114217	-3.13016	0.00049984	Gr64c	CG32256
A_09_P042761	0.115615	-3.1126	0.0129502	Hsc70-2	CG7756
A_09_P029911	0.116247	-3.10473	0.00103001	Cyp6a8	CG10248
A_09_P214865	0.118321	-3.07922	0.0253492	TC228860	CG6831
A_09_P053606	0.121219	-3.04432	0.00175844	CG8539	CG8539
A_09_P021141	0.121404	-3.04211	0.00526123	CG13113	CG13113
GT_Dmelano_Specific_1970	0.121542	-3.04048	0.000536879	FBtr0302125	Pde8
A_09_P182785	0.121953	-3.03561	0.0154973	CG9153	CG9153
A_09_P056696	0.123437	-3.01815	0.020228	Ilp5	CG33273
A_09_P143370	0.125597	-2.99313	0.00145607	TC241875
A_09_P112310	0.127706	-2.9691	0.00794239	CG32196	CG32196
A_09_P029251	0.128244	-2.96304	0.0077943	Gr64d	CG14987
A_09_P006481	0.130142	-2.94184	0.00152218	CG9027	CG9027
A_09_P204760	0.132095	-2.92035	0.00145168	CO321066
A_09_P017606	0.133586	-2.90416	0.00523187	CG33459	CG33459
A_09_P160745	0.136032	-2.87798	0.0299404	RH36596	FBcl0266498
A_09_P187420	0.138359	-2.85352	0.0113427	TC244416
A_09_P123970	0.138395	-2.85314	0.00574126	TC242192
A_09_P067026	0.139666	-2.83994	0.00302827	CG11436	CG11436
A_09_P137410	0.142622	-2.80974	0.00419366	CG12360	CG12360
A_09_P164700	0.142887	-2.80705	0.00654099	CG9362	CG9362
A_09_P054981	0.147986	-2.75647	0.000936184	CG7377	CG7377
A_09_P170780	0.150782	-2.72947	0.00731721	TC221794	CG6976
A_09_P077556	0.151071	-2.7267	0.00213893	CG13360	CG13360
A_09_P073586	0.151901	-2.71879	0.00240105	CG14693	CG14693
A_09_P037381	0.152446	-2.71363	0.00199508	CG2124	CG2124
A_09_P164205	0.154529	-2.69405	0.0032852	CG7722	CG7722
A_09_P166615	0.154759	-2.6919	0.012375	BP560162
A_09_P160755	0.155068	-2.68902	0.0055129	BI568543
A_09_P016711	0.156113	-2.67934	0.00968673	CG33013	CG33013
A_09_P128785	0.159223	-2.65088	0.0369858	LP12795
A_09_P203680	0.160964	-2.63519	0.0121461	TC242309
A_09_P067536	0.16583	-2.59222	0.00453315	Btd	CG3599
A_09_P214950	0.168115	-2.57248	0.00175008	A_09_P214950	CG31739
A_09_P029496	0.173741	-2.52499	0.00112973	Aldh	CG3752
A_09_P012206	0.173913	-2.52357	0.00871922	corto	CG2530
A_09_P124320	0.174428	-2.51929	0.00320323	Idgf1	CG4472
A_09_P190675	0.174689	-2.51714	0.00490842	CG10341	CG10341
A_09_P169980	0.175394	-2.51133	0.000712815	TC243255	CG8725
A_09_P161825	0.177622	-2.49311	0.00901321	CO264261	CG3018
A_09_P163670	0.178583	-2.48534	0.0097356	EL876635
A_09_P019346	0.179119	-2.48101	0.0106013	CG15625	CG15625
A_09_P144205	0.183766	-2.44406	0.00863121	A_09_P144205	CG8492
A_09_P208405	0.187051	-2.41849	0.0351521	CG14662	CG14662
A_09_P208215	0.18755	-2.41465	0.00513099	Xbp1	CG9415
A_09_P068151	0.189378	-2.40066	0.00232323	CG10959	CG10959
A_09_P003141	0.189736	-2.39794	0.00224573	CG34193	CG34193
A_09_P190475	0.19012	-2.39502	0.00976991	TC249786
A_09_P068146	0.196794	-2.34524	0.00166182	CG15336	CG15336
A_09_P182055	0.197658	-2.33892	0.0198076	Ccp84Ad	CG2341
A_09_P007136	0.198462	-2.33306	0.00442614	CG13325	CG13325
A_09_P015876	0.198879	-2.33004	0.00408703	CG32572	CG32572
GT_Dmelano_Specific_600	0.199306	-2.32695	0.000911715	FBtr0082473	CoVa
A_09_P187365	0.199806	-2.32333	0.0167842	TC245712
A_09_P193722	0.203152	-2.29937	0.00531201	BP553296
A_09_P195255	0.203841	-2.29448	0.0296381	Idgf3	CG4559
A_09_P000001	0.204353	-2.29087	0.0155501	CG33489	CG33489
A_09_P128045	0.205313	-2.28411	0.0205146	Prx2540-2	CG11765
A_09_P189595	0.205599	-2.2821	0.0250479	TC252226	CG8434
A_09_P101645	0.209492	-2.25503	6.05476e-05	CG34337	CG34337
A_09_P051356	0.209498	-2.25499	0.0103923	CG3655	CG3655
GT_Dmelano_Specific_919	0.209882	-2.25235	0.030348	FBtr0089804	Hk
A_09_P160135	0.21309	-2.23046	0.0471917	AI945282
A_09_P076781	0.213249	-2.22939	0.000967629	Ark	CG6829
A_09_P221785	0.214417	-2.22151	0.00258318	TC253263
A_09_P043336	0.216267	-2.20911	0.0344919	Lcp4	CG2044
A_09_P166570	0.216811	-2.20549	0.0275203	TC240658	CG9186
A_09_P048236	0.216815	-2.20546	0.0072369	tre-1
A_09_P036246	0.217263	-2.20248	0.00530371	retinophilin	CG10233
A_09_P207715	0.217777	-2.19908	0.00235837	Cpr65Ax2	CG18777
A_09_P052156	0.220495	-2.18118	0.0377393	Cyp4p1	CG10842
A_09_P119346	0.221163	-2.17682	0.0329173	TC225195	CG11227
A_09_P107055	0.223109	-2.16418	0.0165025	NaPi-T	CG10207
A_09_P221790	0.224483	-2.15532	0.0114051	TC243589
GT_Dmelano_Specific_920	0.227404	-2.13667	0.00431765	FBtr0089836	CG33170
A_09_P036031	0.228772	-2.12802	0.00179284	CG1090	CG1090
A_09_P045601	0.229287	-2.12477	0.0296452	shot	CG18076
A_09_P182335	0.230891	-2.11472	0.00909336	TC238872
A_09_P075256	0.231166	-2.113	0.00258056	FBtr0303485	CG42788
A_09_P133050	0.232786	-2.10293	0.0109172	LD28657	CG1098
A_09_P225265	0.236569	-2.07967	0.0035123	TC241067	CG4775
A_09_P219165	0.236864	-2.07787	0.00669478	Nat1	CG12202
A_09_P028461	0.237055	-2.07671	0.00794639	CG13931	CG13931
A_09_P100120	0.237463	-2.07423	0.0128673	IP11158	CG30289
A_09_P073736	0.238852	-2.06581	0.0268555	scpr-C	CG5106
A_09_P050546	0.239194	-2.06375	0.0244101	RE29470	FBcl0240048
A_09_P125720	0.239432	-2.06231	0.0361066	TC231587	CG5818
A_09_P035971	0.239465	-2.06211	0.0272172	CG14644	CG14644
A_09_P063406	0.240439	-2.05626	0.00241996	CG15434	CG15434
A_09_P208710	0.240462	-2.05612	0.0110378	CK132321
A_09_P182035	0.240465	-2.0561	0.0235464	CG13742	CG13742
A_09_P037521	0.240505	-2.05586	0.00616193	CG16922	CG16922
A_09_P019466	0.240744	-2.05443	0.00177913	CG31918	CG31918
A_09_P112050	0.241199	-2.0517	0.0061715	CG17917	CG17917
GT_Dmelano_Specific_621	0.241316	-2.05101	0.0280699	FBtr0082888	Npc2b
A_09_P030551	0.242421	-2.04441	0.0030488	Cyp9c1	CG3616
A_09_P203495	0.242441	-2.0443	0.0224036	CG13349	CG13349
A_09_P141325	0.242453	-2.04423	0.0375745	SD09502	CG5392
A_09_P177585	0.242996	-2.04099	0.00421767	RE24931	FBcl0202288
A_09_P069236	0.244543	-2.03184	0.0292055	CG17751	CG17751
A_09_P188680	0.245799	-2.02445	0.0375358	verm	CG8756
A_09_P217720	0.245868	-2.02404	0.00414346	CG31373	CG31373
A_09_P195090	0.24733	-2.01549	0.0108132	TC241567
A_09_P012936	0.24897	-2.00596	0.00113915	scat	CG3766
A_09_P068471	0.249028	-2.00562	0.00218476	CG12057	CG12057
A_09_P021966	0.250215	-1.99876	0.00676452	Ca-beta	CG42403
A_09_P055541	0.252416	-1.98613	0.0455982	CG12520	CG12520
A_09_P027736	0.25353	-1.97977	0.0375584	CG3650	CG3650
A_09_P147815	0.254379	-1.97495	0.0240152	TC242670	CG17272
A_09_P009426	0.254586	-1.97378	0.0139732	CG18606	CG18606
A_09_P117435	0.255973	-1.96593	0.00948547	pbl	CG8114
A_09_P068821	0.25614	-1.965	0.0439494	CG7131	CG7131
A_09_P009571	0.256316	-1.96401	0.00840071	stil	CG8592
A_09_P142695	0.258163	-1.95365	0.0018582	TC240146	CG3732
A_09_P050726	0.261067	-1.93751	0.0113625	RH50880	FBcl0248353
A_09_P217895	0.261804	-1.93344	0.035667	CG14327	CG14327
A_09_P202245	0.262876	-1.92755	0.00110639	CG7997	CG7997
A_09_P123325	0.262948	-1.92715	0.000959499	CG32407	CG32407
A_09_P203690	0.263383	-1.92477	0.0229184	CG34375	CG34375
A_09_P185015	0.263758	-1.92271	0.0133866	CG14722	CG14722
GT_Dmelano_Specific_375	0.263881	-1.92204	0.00313871	FBtr0077951	CG4415
A_09_P225680	0.264798	-1.91704	0.030091	fas	CG17716
A_09_P008536	0.26494	-1.91626	0.0129492	ste24b	CG9001
A_09_P125035	0.265086	-1.91547	0.00754655	TC230634	CG7636
A_09_P000541	0.267663	-1.90151	0.00305306	CG33721	CG33721
A_09_P226430	0.268503	-1.89699	0.00516595	TC226721	CG6173
A_09_P061646	0.26858	-1.89658	0.0160793	lox	CG11335
A_09_P071846	0.268685	-1.89601	0.00735067	CG42235	CG42235
A_09_P194620	0.271344	-1.88181	0.000655361	CG8028	CG8028
A_09_P067056	0.271685	-1.87999	0.0191674	CG15473	CG15473
A_09_P143990	0.2719	-1.87885	0.0307226	CG9531	CG9531
A_09_P208830	0.272392	-1.87624	0.0484892	A_09_P208830
A_09_P171830	0.272755	-1.87432	0.00688644	CG8021	CG8021
A_09_P054756	0.273915	-1.8682	0.00991117	CG6327	CG6327
A_09_P124545	0.274431	-1.86548	0.00952771	CG6073	CG6073
A_09_P221770	0.274652	-1.86432	0.00350474	U58282
A_09_P206280	0.274746	-1.86383	0.00782119	TC245552
A_09_P163240	0.275131	-1.86181	0.00931957	TC241818
A_09_P021806	0.275414	-1.86033	0.0453023	CG6508	CG6508
GT_Dmelano_Specific_785	0.275432	-1.86023	0.0486177	FBtr0086632	CG15096
A_09_P056536	0.27664	-1.85392	0.00121353	Cpr57A	CG18066
A_09_P000626	0.277553	-1.84917	0.00239553	CG33775	CG33775
A_09_P189865	0.278464	-1.84444	0.0393439	TC229644
A_09_P160815	0.279262	-1.84031	0.000300994	CG32549	CG32549
A_09_P223120	0.279687	-1.83811	0.00328978	A_09_P223120	CG8759
A_09_P193755	0.280527	-1.83379	0.0126746	TC246662
A_09_P002241	0.282099	-1.82573	0.0206015	TC241733	CG41129
A_09_P213605	0.282588	-1.82323	0.0161605	A_09_P213605	CG3420
A_09_P020306	0.28299	-1.82117	0.0128091	Ndae1	CG42253
A_09_P163820	0.283024	-1.82101	0.0125584	A_09_P163820	CG2245
A_09_P022801	0.283589	-1.81812	0.0443717	ChLD3	CG17905
A_09_P028476	0.283652	-1.81781	0.0175223	CG18171	CG18171
A_09_P000056	0.28564	-1.80773	0.0176153	CG33509	CG33509
GT_Dmelano_Specific_925	0.286152	-1.80515	0.00280861	FBtr0089970	Jheh2
A_09_P182025	0.28791	-1.79631	8.09565e-05	CG30296	CG30296
A_09_P007176	0.288663	-1.79254	0.00182899	CG4630	CG4630
A_09_P108130	0.290404	-1.78387	0.0117967	GH04896	CG30008
A_09_P209315	0.290422	-1.78378	0.0358741	CO181772	CG43209
A_09_P028046	0.290438	-1.7837	0.0338571	CG17129	CG17129
A_09_P206100	0.291037	-1.78072	0.01689	TC243699
A_09_P059941	0.291137	-1.78023	0.0333117	CG31469	CG31469
A_09_P019651	0.291639	-1.77775	0.0123147	Hsp60C	CG7235
A_09_P218060	0.291659	-1.77764	0.0100181	CG10170	CG10170
A_09_P061471	0.2937	-1.76758	0.0073487	CG11313	CG11313
A_09_P191030	0.294762	-1.76238	0.0233234	A_09_P191030
A_09_P161195	0.295431	-1.75911	0.0215152	FBtr0302987	CG32507
A_09_P044516	0.296294	-1.7549	0.00316608	ry	CG7642
A_09_P152045	0.296533	-1.75373	0.00162328	CG3884	CG3884
A_09_P046351	0.298238	-1.74547	0.0279462	Snoo	CG34421
GT_Dmelano_Specific_1309	0.298569	-1.74386	0.0432485	FBtr0071168	Trxr-1
A_09_P179990	0.298878	-1.74237	0.0214966	TC237580
A_09_P101215	0.299052	-1.74153	0.0132401	CG32185	CG32185
A_09_P058046	0.299607	-1.73886	0.0402796	CG30288	CG30288
A_09_P188140	0.299915	-1.73737	0.0173662	CG16941	CG16941
A_09_P014506	0.300526	-1.73444	0.0239626	CG32079	CG32079
A_09_P146360	0.300688	-1.73366	0.0433448	CG8927	CG8927
A_09_P064131	0.301703	-1.7288	0.0271635	Gr97a	CG33083
A_09_P170650	0.301706	-1.72879	0.00867512	GH06606	FBcl0125869
A_09_P016236	0.302554	-1.72474	0.0127204	CG32694	CG32694
A_09_P137445	0.302665	-1.7242	0.0156774	GH10945	CG32042
GT_Dmelano_Specific_1281	0.303197	-1.72167	0.0059459	FBtr0302445	CG13492
A_09_P219260	0.303348	-1.72096	0.0266901	A_09_P219260
GT_Dmelano_Specific_99	0.303568	-1.71991	0.0216788	FBtr0072089	CG12491
A_09_P181470	0.306127	-1.7078	0.0318556	Bj1	CG10480
A_09_P006521	0.30642	-1.70642	0.0352893	CG13196	CG13196
A_09_P015086	0.306679	-1.7052	0.000610911	Gr64f	CG32255
A_09_P214035	0.30692	-1.70406	0.013837	RE50384	CG31028
A_09_P011351	0.308093	-1.69856	0.0013867	gol	CG2679
A_09_P090200	0.311662	-1.68195	0.0326597	GM04578	CG12181
GT_Dmelano_Specific_1272	0.311675	-1.68189	0.000325212	FBtr0302324	CG42542
A_09_P223045	0.311826	-1.68119	0.0176376	TC247907	CG40376
A_09_P175175	0.312203	-1.67944	0.00441553	CO308197
A_09_P170470	0.31306	-1.67549	0.0301801	NP603141
GT_Dmelano_Specific_875	0.313537	-1.67329	0.0240286	FBtr0088827	CG12769
A_09_P006186	0.313602	-1.67299	0.00863005	CG12935	CG12935
A_09_P206810	0.313655	-1.67275	0.00889231	CG14801	CG42666
A_09_P038226	0.313908	-1.67159	0.00822049	CG4645	CG4645
A_09_P165885	0.313909	-1.67158	0.0189027	NR_001945
A_09_P167295	0.313942	-1.67143	0.0115245	TC241130	CG31211
A_09_P187280	0.314018	-1.67108	0.00149899	Y11066
A_09_P202700	0.314316	-1.66971	0.0159494	Aats-ile	CG11471
A_09_P054751	0.314677	-1.66806	0.00552168	CG14147	CG14147
A_09_P135719	0.315186	-1.66572	0.00855088	FBtr0302921	CG42699
A_09_P020441	0.316368	-1.66033	0.011895	CG13795	CG13795
A_09_P168315	0.316521	-1.65963	0.00872263	TC241846	CG10806
A_09_P032511	0.316942	-1.65771	0.0267472	RN-tre	CG8085
A_09_P203535	0.317534	-1.65501	0.0011329	CG5112	CG5112
A_09_P141430	0.317889	-1.6534	0.0260454	PH4alphaSG1	CG31014
A_09_P058166	0.318321	-1.65144	0.000172264	CG30356	CG30356
A_09_P006886	0.319303	-1.647	0.00184546	CG8525	CG8525
A_09_P057966	0.323014	-1.63033	0.0270713	CG30269	CG30269
A_09_P115450	0.32303	-1.63026	0.000600516	kappaTry	CG12388
A_09_P203395	0.323221	-1.62941	0.0280421	EC267146
A_09_P219365	0.323526	-1.62804	0.00392191	A_09_P219365
A_09_P074121	0.323594	-1.62774	0.0101183	Ect3	CG3132
A_09_P184650	0.324181	-1.62513	0.0181782	TC243785
A_09_P199250	0.325596	-1.61885	0.00592028	FBtr0304810	CG43078
A_09_P175750	0.325771	-1.61807	0.000733755	BP546334
A_09_P226595	0.325831	-1.6178	0.021735	TC256775
A_09_P043751	0.325913	-1.61744	0.0200474	mud	CG32599
A_09_P113395	0.32598	-1.61715	0.0308017	CG13833	CG13833
A_09_P008251	0.326088	-1.61667	0.00184514	Tsf3	CG3666
A_09_P176205	0.326212	-1.61612	0.0452639	CG42575	CG42575
A_09_P057196	0.32686	-1.61326	0.00312805	Obp83g	CG31558
A_09_P186860	0.326915	-1.61301	0.0473649	CG32473	CG32473
A_09_P012956	0.326955	-1.61283	0.0430429	Hsp60B	CG2830
A_09_P182535	0.326969	-1.61277	0.0396995	TC238082	CG6867
A_09_P214390	0.327223	-1.61165	0.0210489	TC227623	CG8696
A_09_P057736	0.328213	-1.6073	0.0368591	Obp57e	CG30145
A_09_P221670	0.32824	-1.60718	0.0100047	Pp2C1	CG2984
A_09_P192150	0.328563	-1.60576	0.0211525	MRP	CG6214
A_09_P177590	0.328778	-1.60482	0.0165807	CG3902	CG3902
A_09_P214395	0.329663	-1.60094	0.018479	TC228369	CG4302
A_09_P213660	0.329827	-1.60022	0.0398905	DebB	CG16792
A_09_P101745	0.329865	-1.60005	0.00762711	CG34221	CG34221
A_09_P168415	0.329993	-1.59949	0.0121439	TC241941
A_09_P049166	0.330191	-1.59863	0.0405361	Atx2	CG5166
A_09_P214980	0.33044	-1.59754	0.00678312	TC229176
A_09_P165000	0.330671	-1.59653	0.0164813	Ranbp9	CG5252
A_09_P193780	0.330889	-1.59558	0.0136627	TC242737
A_09_P212470	0.330979	-1.59519	0.0467076	Tsp42El	CG12840
A_09_P204150	0.331175	-1.59433	0.00721503	TC245854
GT_Dmelano_Specific_148	0.33329	-1.58515	0.036015	FBtr0072921	CG1146
A_09_P058011	0.333526	-1.58413	0.0130789	CG30280	CG30280
A_09_P054736	0.334458	-1.5801	0.0173546	Cpr67Fa2	CG18349
A_09_P209775	0.334531	-1.57979	0.0199228	CG15365	CG15365
A_09_P038406	0.335328	-1.57635	0.0130193	Set2	CG1716
A_09_P195105	0.335853	-1.5741	0.0418901	TC240767
A_09_P050491	0.335936	-1.57374	0.00350277	Bruce	CG6303
A_09_P029881	0.335988	-1.57352	0.00352763	Chit	CG5210
A_09_P057981	0.337639	-1.56645	0.0283703	CG30273	CG30273
A_09_P182370	0.337672	-1.5663	0.0115824	CG18012	CG18012
A_09_P164485	0.338593	-1.56238	0.00303735	yellow-d2	CG9891
A_09_P005861	0.338885	-1.56113	0.000247211	CG18446	CG18446
A_09_P050791	0.339975	-1.5565	0.000357914	SD02026	CG5055
A_09_P128570	0.340057	-1.55615	0.0165246	CG13315	CG13315
A_09_P007841	0.340091	-1.55601	0.0109462	Cyp6a20	CG10245
A_09_P162605	0.340304	-1.5551	0.0323172	CG13762	CG13762
A_09_P129575	0.34032	-1.55504	0.0171674	CG31380	CG31380
A_09_P181600	0.340446	-1.5545	0.00619954	TC238457	CG1242
GT_Dmelano_Specific_894	0.34127	-1.55102	0.00656676	FBtr0089353	lola
GT_Dmelano_Specific_1395	0.341367	-1.5506	0.0045458	FBtr0074568	CG32548
A_09_P140715	0.341529	-1.54992	0.0170047	CG11170	CG11170
A_09_P031791	0.342683	-1.54505	0.00655526	CG2187	CG2187
A_09_P141755	0.343218	-1.5428	0.00504784	SPR	CG16752
A_09_P218630	0.34585	-1.53178	0.00732264	RpLP1	CG4087
A_09_P020046	0.346681	-1.52832	0.0176172	TC236627	CG11043
A_09_P077161	0.347099	-1.52658	0.00260362	NTPase	CG3059
A_09_P165030	0.347187	-1.52622	0.0347822	CG3808	CG3808
A_09_P024486	0.347355	-1.52552	0.0118821	CG9422	CG9422
A_09_P035041	0.348011	-1.5228	0.000217489	CG5665	CG5665
A_09_P120980	0.348614	-1.5203	0.00450855	MICAL-like	CG11259
A_09_P173350	0.34863	-1.52023	0.0126643	AA978453	CG14217
A_09_P222550	0.34876	-1.51969	0.00453263	TC244136	CG15899
A_09_P033496	0.349447	-1.51685	0.000428439	CG13048	CG13048
A_09_P163225	0.349621	-1.51613	0.00556284	A_09_P163225	CG33182
A_09_P124025	0.350034	-1.51443	0.021568	A_09_P124025	CG11967
GT_Dmelano_Specific_95	0.350057	-1.51434	0.0219753	FBtr0072033	CG13551
A_09_P197590	0.350395	-1.51295	0.0304363	sls	CG1915
A_09_P008236	0.350519	-1.51244	0.00543955	mrj	CG8448
A_09_P050651	0.350847	-1.51109	0.0127134	Mtor	CG8274
A_09_P193600	0.350884	-1.51093	0.0058041	A_09_P193600	CG1455
A_09_P223865	0.351744	-1.5074	0.0330649	FBtr0303111	CG42734
A_09_P190090	0.354138	-1.49762	0.0101439	A_09_P190090	CG14514
A_09_P009416	0.355112	-1.49365	0.0146979	CG10476	CG10476
A_09_P069406	0.355353	-1.49267	0.00986106	CG4783	CG4783
A_09_P183650	0.356507	-1.488	0.0155271	TC239521	CG42326
A_09_P222675	0.356631	-1.4875	0.0474647	A_09_P222675	CG40191
A_09_P173885	0.357964	-1.48212	0.000787652	RH64573	FBcl0250905
GT_Dmelano_Specific_900	0.358145	-1.48139	0.0131448	FBtr0089425	RpS7
GT_Dmelano_Specific_1674	0.358185	-1.48122	0.00474163	FBtr0085677	CG2246
A_09_P008256	0.358886	-1.4784	0.00475427	CG15701	CG15701
A_09_P058501	0.359854	-1.47452	0.0051673	CG30456	CG30456
A_09_P224845	0.360942	-1.47016	0.000823016	EC054523
A_09_P065591	0.362147	-1.46535	0.0183618	spt4	CG12372
A_09_P051326	0.362223	-1.46505	0.0139467	UT01590	CG8877
A_09_P080021	0.362224	-1.46505	0.000736909	ball	CG6386
A_09_P209625	0.362736	-1.46301	0.00547122	CO293945
GT_Dmelano_Specific_103	0.362951	-1.46215	0.0266344	FBtr0072176	RpL12
A_09_P169325	0.363414	-1.46031	0.00223631	TC249644
A_09_P024506	0.363537	-1.45983	0.0426248	ZIP1	CG9428
A_09_P184425	0.364514	-1.45595	0.0241409	T-cp1	CG5374
A_09_P203170	0.364969	-1.45415	0.018691	A_09_P203170
A_09_P034981	0.365602	-1.45165	0.017185	CG6951	CG6951
A_09_P049651	0.365835	-1.45073	0.0189749	RecQ4	CG7487
A_09_P043851	0.365921	-1.4504	0.0221984	ninaA	CG3966
A_09_P170880	0.367755	-1.44318	0.0387892	RhoGAP100F	CG1976
A_09_P079151	0.367782	-1.44308	0.000755021	Kmn1	CG1558
A_09_P055461	0.367949	-1.44242	0.000984368	CG10984	CG10984
A_09_P140800	0.368178	-1.44152	0.0131581	LP09580	CG9092
A_09_P129935	0.368504	-1.44025	0.0229504	RE29404	CG31146
A_09_P014321	0.368594	-1.4399	0.00256433	Cpr66D	CG32029
A_09_P057976	0.369299	-1.43714	0.0101647	CG30272	CG30272
GT_Dmelano_Specific_1588	0.369816	-1.43512	0.0113897	FBtr0082109	CG9399
GT_Dmelano_Specific_317	0.370092	-1.43405	0.015305	FBtr0076546	Argk
A_09_P049716	0.370232	-1.4335	0.0158472	Khc	CG7765
A_09_P047926	0.370315	-1.43318	0.0137499	CG13185	CG13185
A_09_P207900	0.370451	-1.43264	0.041746	CG30197	CG30197
A_09_P167555	0.370612	-1.43202	0.018122	TC245316	CG16840
GT_Dmelano_Specific_849	0.370621	-1.43198	0.0110292	FBtr0088377	CG12744
A_09_P191295	0.370829	-1.43117	0.00167482	CG2918	CG2918
GT_Dmelano_Specific_246	0.371517	-1.4285	0.0065887	FBtr0074888	Papss
A_09_P040766	0.37164	-1.42802	0.0159168	obst-A	CG17052
A_09_P043871	0.371719	-1.42772	0.00756686	ninaD	CG31783
A_09_P162210	0.372069	-1.42636	0.0152945	CO327945
GT_Dmelano_Specific_1650	0.372657	-1.42408	0.0473491	FBtr0084686	CG13627
A_09_P045661	0.373709	-1.42001	0.00712934	l(2)01289	CG9432
A_09_P223645	0.37446	-1.41712	0.0453077	NR_004361
A_09_P143820	0.374649	-1.41639	0.0158335	TC242574	CG12400
A_09_P048211	0.375302	-1.41387	0.0148063	Rnp4F	CG3312
GT_Dmelano_Specific_1743	0.375478	-1.4132	0.0444777	FBtr0089414	alt
A_09_P069761	0.376516	-1.40922	0.00788979	CG17279	CG17279
A_09_P019926	0.376687	-1.40856	0.017812	CG9498	CG9498
A_09_P210885	0.376736	-1.40837	0.00164903	CG34353	CG34353
A_09_P054186	0.37691	-1.40771	0.000787912	CG5288	CG5288
A_09_P192390	0.37706	-1.40713	0.0010716	TC243249
A_09_P026456	0.377571	-1.40518	0.00976245	mRpS29	CG3633
A_09_P224575	0.37766	-1.40484	0.0268259	TC246377
A_09_P160080	0.378206	-1.40276	0.0459251	AI389016	CG13917
A_09_P126460	0.378743	-1.40071	0.0264703	A_09_P126460	CG4185
A_09_P060661	0.379174	-1.39907	0.0117417	CG9990	CG9990
A_09_P058576	0.379463	-1.39797	0.0292975	CG30471	CG30471
A_09_P005826	0.380651	-1.39346	0.0193568	CG1663	CG1663
A_09_P054321	0.380943	-1.39235	0.00284906	CG4080	CG4080
GT_Dmelano_Specific_1603	0.381491	-1.39028	0.007581	FBtr0082730	granny-smith
A_09_P190185	0.381562	-1.39001	0.0231902	CG17386	CG17386
A_09_P108050	0.382258	-1.38738	0.00166319	FI07764	CG10635
A_09_P028856	0.382568	-1.38621	0.0172725	spz5	CG9972
A_09_P164640	0.382822	-1.38525	0.0108524	CG1344	CG1344
A_09_P071681	0.382909	-1.38493	0.0050881	CG4582	CG4582
A_09_P021426	0.38479	-1.37786	0.0144464	CG4953	CG4953
A_09_P044081	0.384889	-1.37749	0.0219911	Pig1	CG10790
A_09_P004501	0.384941	-1.37729	0.0233569	CG34447	CG34447
A_09_P017921	0.38574	-1.3743	0.0475066	CG11912	CG11912
A_09_P020096	0.386629	-1.37098	0.00576956	CG11327	CG11327
A_09_P039786	0.386722	-1.37063	0.0362562	A_09_P039786
A_09_P018246	0.386771	-1.37045	0.0100047	CG42329	CG42329
A_09_P179440	0.386883	-1.37003	0.0103025	Hsc70-5	CG8542
A_09_P044541	0.386969	-1.36971	0.022279	Sb	CG4316
GT_Dmelano_Specific_444	0.387548	-1.36755	0.00765322	FBtr0079225	CG9107
A_09_P004226	0.387767	-1.36674	0.00442148	Not1	CG34407
GT_Dmelano_Specific_974	0.387837	-1.36648	0.0423699	FBtr0110929	CG6172
A_09_P207730	0.388907	-1.3625	0.00716152	RE23580	CG14898
A_09_P053901	0.38907	-1.3619	0.00675841	Cpr66Cb	CG7076
GT_Dmelano_Specific_1702	0.389691	-1.3596	0.00911418	FBtr0087338	CG12963
A_09_P064406	0.389802	-1.35919	0.005928	yellow-e	CG9792
A_09_P060866	0.390937	-1.35499	0.0416945	CG11898	CG11898
A_09_P026486	0.391632	-1.35243	0.00513554	CG4752	CG4752
A_09_P029906	0.392127	-1.35061	0.00679701	Cyp6a9	CG10246
A_09_P069176	0.392968	-1.34751	0.010649	CG3734	CG3734
A_09_P076971	0.393904	-1.34408	0.00495	EfTuM	CG6050
A_09_P003151	0.394563	-1.34167	0.0060256	CG34195	CG34195
A_09_P188175	0.39485	-1.34062	0.018183	CG7441	CG7441
GT_Dmelano_Specific_837	0.39543	-1.33851	0.00167462	FBtr0087987	Cct5
A_09_P053201	0.395592	-1.33792	0.00819827	CG13297	CG13297
A_09_P188640	0.395605	-1.33787	0.00975806	TC239033	CG8907
A_09_P042371	0.396442	-1.33482	0.0196521	fj	CG10917
A_09_P100588	0.397136	-1.3323	0.0130752	CG32601	CG32601
A_09_P204055	0.397847	-1.32971	0.00139675	MIP06853	CR43241
A_09_P165160	0.397983	-1.32922	0.0452271	l(1)G0020	CG1994
A_09_P167885	0.397994	-1.32918	0.0393093	Gpo-1	CG8256
A_09_P213460	0.398422	-1.32763	0.0153706	TC227542	CG8172
A_09_P197420	0.398876	-1.32599	0.00683869	A_09_P197420	CG4581
GT_Dmelano_Specific_451	0.398876	-1.32599	0.0118933	FBtr0079295	Tango1
A_09_P184975	0.399089	-1.32522	0.0101893	TC244508	CG11654
A_09_P222695	0.399445	-1.32393	0.0468378	TC243832
A_09_P050536	0.400076	-1.32165	0.0387851	fne	CG4396
A_09_P210170	0.400111	-1.32153	0.0334338	TC232289	CG42768
A_09_P162090	0.400364	-1.32062	0.00448189	larp	CG42551
A_09_P168135	0.40164	-1.31603	0.00821669	TC241698
A_09_P110225	0.401659	-1.31596	0.0443097	CG7755	CG7755
A_09_P051561	0.401864	-1.31522	0.0475655	kst	CG12008
A_09_P217250	0.402338	-1.31352	0.0230588	Cpr64Ab	CG15007
A_09_P025891	0.402664	-1.31235	0.0171962	CG15650	CG15650
A_09_P178220	0.403003	-1.31114	0.0495609	TC236392
A_09_P039891	0.403129	-1.31069	0.0168446	CG15816	CG42684
GT_Dmelano_Specific_1150	0.403242	-1.31028	0.0201423	FBtr0300470	CG42768
A_09_P104235	0.403608	-1.30897	0.00749713	san	CG12352
A_09_P219525	0.404039	-1.30743	0.0194189	TC247911	CG3743
A_09_P146990	0.404173	-1.30696	0.0440675	IP09608	FBcl0293655
A_09_P210105	0.404773	-1.30481	0.0459345	CO345530	CG18377
A_09_P187050	0.404789	-1.30476	0.00173969	eIF4G	CG10811
A_09_P047141	0.405409	-1.30255	0.0411315	CG42272	CG42272
A_09_P065701	0.40556	-1.30201	0.0173789	Mst85C	CG11993
A_09_P008321	0.405904	-1.30079	0.000627087	CG4282	CG4282
A_09_P024561	0.406588	-1.29836	0.0205811	CG9460	CG9460
A_09_P216770	0.40758	-1.29485	0.0218067	CG34411	CG34411
A_09_P164675	0.407597	-1.29479	0.030281	CG11984	CG11984
A_09_P111235	0.408627	-1.29114	0.0438311	CG17127	CG17127
A_09_P190355	0.40864	-1.2911	0.0125739	TC249781	CG1440
A_09_P177145	0.408961	-1.28997	0.0159863	Start1	CG3522
A_09_P164875	0.409495	-1.28808	0.0146143	CG30349	CG30349
A_09_P072191	0.410275	-1.28534	0.0437402	CG14257	CG14257
A_09_P201990	0.410839	-1.28336	0.0289725	NP532594	CG34374
A_09_P181145	0.411038	-1.28266	0.0297302	dyl	CG15013
A_09_P046976	0.411346	-1.28158	0.00395867	Hr38	CG1864
A_09_P016261	0.41156	-1.28083	0.000996238	CG32698	CG32698
A_09_P206935	0.412359	-1.27803	0.00153547	TC249614	CG4599
A_09_P118495	0.412924	-1.27605	0.014569	TC224518	CG42574
A_09_P178135	0.413277	-1.27482	0.0276289	TC236351
A_09_P205620	0.413452	-1.27421	0.0397585	TC245639
GT_Dmelano_Specific_1494	0.415754	-1.2662	0.0127486	FBtr0078744	CG2922
A_09_P165500	0.415826	-1.26595	0.0461363	EC244460
GT_Dmelano_Specific_1193	0.416082	-1.26506	0.0109104	FBtr0301307	Grip84
A_09_P026596	0.417726	-1.25937	0.016783	CG42565	CG42565
A_09_P009241	0.418313	-1.25735	0.0465465	CG18609	CG18609
A_09_P023076	0.418429	-1.25695	0.0199429	CG17681	CG17681
A_09_P181385	0.419903	-1.25187	0.0474878	A_09_P181385	CG31957
A_09_P124395	0.420184	-1.25091	0.0377913	A_09_P124395	CG8849
A_09_P040586	0.420373	-1.25026	0.00205103	Sec61gamma	CG14214
A_09_P194490	0.420733	-1.24902	0.0448882	TC251413	CG5935
A_09_P060376	0.420811	-1.24876	0.0244775	CG31668	CG31668
A_09_P037241	0.421573	-1.24614	0.0038139	CG15251	CG43386
A_09_P195585	0.422169	-1.24411	0.00505719	TC251992	CG11779
A_09_P198160	0.423154	-1.24074	0.0112177	Zw	CG12529
A_09_P071536	0.423948	-1.23804	0.0220766	CG11858	CG11858
A_09_P190195	0.424181	-1.23725	0.016951	TC241779	CG5812
A_09_P041711	0.424194	-1.2372	0.00247747	cl	CG11024
A_09_P175985	0.424655	-1.23564	0.00032802	CK132619	CG14270
A_09_P015391	0.425026	-1.23438	0.021211	CG32379	CG32379
A_09_P192360	0.42551	-1.23274	0.0220652	TC242455	CG40049
GT_Dmelano_Specific_1604	0.425675	-1.23218	0.0427024	FBtr0082752	Droj2
A_09_P019081	0.425744	-1.23194	0.0422766	CG2816	CG2816
A_09_P033981	0.427728	-1.22523	0.0342401	CG13728	CG13728
A_09_P169120	0.427824	-1.22491	0.0239691	TC242597
A_09_P154010	0.427893	-1.22468	0.00969122	IP09655	CG7998
A_09_P036666	0.428346	-1.22315	0.00719056	Osi2	CG1148
A_09_P180380	0.428528	-1.22254	0.0244899	cv-2	CG15671
A_09_P210650	0.428733	-1.22185	0.00159737	CG34396	CG34396
A_09_P182400	0.4302	-1.21692	0.0315198	TC238889	CG1155
A_09_P223330	0.430541	-1.21578	6.35334e-06	A_09_P223330
A_09_P173470	0.430944	-1.21443	0.00570367	CA804468	CG2976
GT_Dmelano_Specific_1267	0.431199	-1.21357	0.000824815	FBtr0302300	RpL28
A_09_P163965	0.431913	-1.21119	0.00374162	Cralbp	CG10546
A_09_P021096	0.431931	-1.21113	0.0374108	CG4438	CG4438
GT_Dmelano_Specific_1969	0.43234	-1.20976	0.00492137	FBtr0302116	jbug
A_09_P063586	0.433203	-1.20689	0.0256313	CG13038	CG13038
A_09_P181170	0.434672	-1.202	0.0461428	TC238240
A_09_P037261	0.434702	-1.2019	0.00358728	CG15314	CG43374
A_09_P049871	0.435011	-1.20088	0.0421231	A_09_P049871	CG5346
A_09_P162135	0.435599	-1.19893	0.0132111	CO328306	CG16886
A_09_P181160	0.435662	-1.19872	0.0233734	CG8177	CG8177
A_09_P202575	0.435784	-1.19831	0.0283431	kn	CG10197
A_09_P007551	0.43621	-1.1969	0.00380326	CG8323	CG8323
A_09_P178575	0.437655	-1.19213	0.00285878	AT26853	CG9871
A_09_P206700	0.437795	-1.19167	0.0239739	Pak3	CG14895
A_09_P026856	0.43798	-1.19106	0.0172452	CG13540	CG13540
GT_Dmelano_Specific_557	0.438213	-1.1903	0.0090227	FBtr0081538	alphaTub84D
A_09_P186120	0.43906	-1.18751	0.0329336	TC238685
A_09_P072056	0.43934	-1.18659	0.0290894	Tb	CG5480
A_09_P195235	0.439391	-1.18642	0.0473254	CG6199	CG6199
A_09_P164155	0.439713	-1.18537	0.0125015	CG5720	CG5720
A_09_P166855	0.440178	-1.18384	0.00253772	Uhg5	CR42452
A_09_P035966	0.440587	-1.1825	0.0125318	TwdlG	CG14643
A_09_P090400	0.440641	-1.18232	0.00501444	SD01877	FBcl0278914
A_09_P073296	0.4408	-1.1818	0.0261107	CG8534	CG8534
A_09_P182195	0.441256	-1.18031	0.00477805	Pka-R1	CG42341
A_09_P181545	0.441877	-1.17828	0.0200816	TC238400
GT_Dmelano_Specific_1206	0.44239	-1.17661	0.0455043	FBtr0301714	CG42783
A_09_P163835	0.442527	-1.17616	0.0228392	EL880736	CG5352
A_09_P178650	0.442734	-1.17549	0.0486104	TC235977	CG4753
A_09_P070516	0.443106	-1.17428	0.00015497	CG17111	CG17111
A_09_P180975	0.443167	-1.17408	0.0331751	Cyt-c-d	CG13263
A_09_P052711	0.444778	-1.16884	0.00686886	CG15022	CG15022
A_09_P053036	0.444884	-1.1685	0.0162712	PGRP-LD	CG33717
A_09_P165940	0.445217	-1.16742	0.0208952	Aats-arg	CG9020
A_09_P045801	0.445551	-1.16634	0.00354348	AF254371
A_09_P188135	0.445871	-1.1653	0.0307765	TC241707
A_09_P196260	0.446268	-1.16402	0.0208782	A_09_P196260
A_09_P136160	0.447051	-1.16149	0.0176224	Syx6	CG7736
A_09_P101815	0.447391	-1.16039	0.034391	EL871883
A_09_P010081	0.447472	-1.16013	0.00252537	Yp3	CG11129
A_09_P038721	0.447632	-1.15962	0.0119045	CG14408	CG14408
A_09_P037871	0.44858	-1.15656	0.0356902	CG15740	CG15740
A_09_P175100	0.44881	-1.15582	0.0175461	CO342163
A_09_P176005	0.449172	-1.15466	0.00216406	CG34125	CG34125
A_09_P165270	0.449217	-1.15451	0.0163454	CG8783	CG8783
A_09_P217370	0.449357	-1.15407	0.0190237	CG34382	CG34382
GT_Dmelano_Specific_1539	0.450573	-1.15017	0.0296221	FBtr0079883	CG4619
A_09_P212385	0.450635	-1.14997	0.0310158	CG18508	CG18508
A_09_P160105	0.450698	-1.14977	0.0107816	CG31008	CG31008
GT_Dmelano_Specific_370	0.451782	-1.1463	0.0228538	FBtr0077906	Eno
A_09_P042291	0.451967	-1.14571	0.0225075	exu	CG8994
A_09_P175810	0.452161	-1.14509	0.0157282	SD06908	FBcl0275642
A_09_P009431	0.452767	-1.14316	0.0210894	CG18607	CG18607
GT_Dmelano_Specific_888	0.452806	-1.14303	0.00970401	FBtr0088996	Aldh-III
A_09_P179870	0.453012	-1.14238	0.0305956	A_09_P179870	CG15081
A_09_P206145	0.453127	-1.14201	0.0408099	CG14752	CG14752
A_09_P064576	0.453411	-1.14111	0.00708007	CG18814	CG18814
A_09_P073411	0.453843	-1.13973	0.0408716	CG12420	CG12420
A_09_P113495	0.454055	-1.13906	0.018611	IP10913	FBcl0293308
A_09_P222595	0.454283	-1.13834	0.0106798	TC243719
A_09_P054716	0.454486	-1.13769	0.0290336	CG14149	CG14149
A_09_P068576	0.454648	-1.13718	0.000898414	FBtr0303708	CG42797
A_09_P031086	0.455335	-1.135	0.00421164	Cdk7	CG3319
A_09_P189725	0.455345	-1.13497	0.0239958	TC225294	CG34123
GT_Dmelano_Specific_1915	0.455458	-1.13461	0.00447394	FBtr0300621	Teh2
A_09_P076211	0.455509	-1.13445	0.00499995	CG14329	CG14329
A_09_P194785	0.455742	-1.13371	0.0194009	CG1516	CG1516
A_09_P073311	0.455952	-1.13305	0.0238586	CG9459	CG9459
A_09_P038581	0.456013	-1.13285	0.018117	CG1368	CG1368
A_09_P183845	0.456255	-1.13209	0.0341348	TC239636
A_09_P192440	0.456402	-1.13162	0.0103506	RH30043	FBcl0266850
A_09_P010126	0.456729	-1.13059	0.0107622	Dhfr	CG14887
A_09_P090805	0.456759	-1.13049	0.0442229	EF525532	CG4523
A_09_P196315	0.456875	-1.13013	0.0140724	TC243316	CG12891
A_09_P222570	0.456987	-1.12977	0.0139293	TC249073
A_09_P186965	0.457256	-1.12893	0.00905247	CLIP-190	CG5020
A_09_P053656	0.457313	-1.12875	0.00642844	CG7506	CG7506
A_09_P111205	0.45751	-1.12812	0.00975775	Wnt6	CG4969
A_09_P164580	0.458068	-1.12637	0.0296316	CG2691	CG2691
A_09_P073256	0.458269	-1.12573	0.00175473	CG12947	CG12947
A_09_P090395	0.458556	-1.12483	0.0176749	Galpha49B	CG17759
A_09_P039026	0.459082	-1.12318	0.0316885	CG9213	CG9213
A_09_P032371	0.459247	-1.12266	0.00625328	fau	CG6544
GT_Dmelano_Specific_626	0.46041	-1.11901	0.0101336	FBtr0083000	CG3731
A_09_P214340	0.461216	-1.11649	0.00930326	TC227484	CG2957
A_09_P036271	0.461701	-1.11497	0.0224045	RH03914	CG31543
A_09_P024411	0.462249	-1.11326	0.0199592	CG8335	CG8335
A_09_P050541	0.463187	-1.11033	0.00824662	melt	CG8624
A_09_P107060	0.463914	-1.10807	1.34903e-05	Tab2	CG7417
A_09_P018531	0.463984	-1.10785	0.0131143	CG3609	CG3609
A_09_P206850	0.46415	-1.10734	0.0351762	MIP15140	FBcl0724241
GT_Dmelano_Specific_186	0.464523	-1.10618	0.0362737	FBtr0073562	CkIIbeta
A_09_P149460	0.464721	-1.10556	0.000440037	TC237074	CG6998
A_09_P188240	0.464772	-1.10541	0.00373043	CG4199	CG4199
A_09_P190615	0.464877	-1.10508	0.0408087	TC248407	CG12723
A_09_P182445	0.464921	-1.10494	0.00279713	mre11	CG16928
A_09_P011011	0.465259	-1.10389	0.0241289	Ccp84Ag	CG2342
A_09_P029776	0.465359	-1.10358	0.012726	ND6	CG34089
A_09_P182665	0.465424	-1.10338	0.00563654	BI618804
A_09_P194615	0.465491	-1.10317	0.0216353	Muc68Ca	CG18331
A_09_P197465	0.466211	-1.10094	0.0287101	A_09_P197465	CG3409
GT_Dmelano_Specific_364	0.466313	-1.10063	0.00719421	FBtr0077765	CG9866
A_09_P076011	0.466591	-1.09977	0.00222868	CG5220	CG5220
A_09_P202525	0.4666	-1.09974	0.0151962	TC243522	CG10737
GT_Dmelano_Specific_999	0.466827	-1.09904	0.000338333	FBtr0112688	CG34414
A_09_P150645	0.467153	-1.09803	0.00969286	TC238865	CG6460
A_09_P199355	0.467523	-1.09689	0.0049487	trol	CG33950
A_09_P062401	0.467634	-1.09655	0.00218403	l(1)G0469	CG32597
A_09_P222040	0.467707	-1.09632	0.0356698	abs	CG14637
A_09_P045591	0.468225	-1.09473	0.0269545	MESR4	CG4903
A_09_P218955	0.468408	-1.09416	0.0468156	A_09_P218955
A_09_P164330	0.468578	-1.09364	0.00210219	CG6415	CG6415
GT_Dmelano_Specific_1678	0.46963	-1.0904	0.0325075	FBtr0085839	CG1910
A_09_P051231	0.470055	-1.0891	0.0101023	CG2199	CG2199
A_09_P189290	0.470539	-1.08761	0.0483957	TC243415
A_09_P063621	0.470797	-1.08682	0.0113719	Sytbeta	CG42333
A_09_P204795	0.470807	-1.08679	0.0256713	TC244203	CG10640
A_09_P114915	0.470818	-1.08676	0.0279071	CG15563	CG15563
A_09_P046081	0.471102	-1.08589	0.0191689	Acon	CG9244
A_09_P168565	0.471387	-1.08502	0.0240184	A_09_P168565	CG4059
A_09_P220350	0.471653	-1.0842	0.0313696	TC240938	CG15887
A_09_P038197	0.471823	-1.08368	0.000584338	Pde9	CG42276
A_09_P077011	0.47237	-1.08201	0.0378432	Lip2	CG17116
A_09_P050511	0.472418	-1.08186	0.0244147	EcR	CG1765
A_09_P073796	0.472437	-1.08181	0.0103057	CG6719	CG6719
A_09_P211785	0.473388	-1.07891	0.0217074	CG13321	CG13321
A_09_P018281	0.473594	-1.07828	0.00170302	CG18131	CG18131
A_09_P062831	0.473694	-1.07797	0.0135055	CG14626	CG14626
A_09_P015861	0.47384	-1.07753	0.00225634	TwdlZ	CG32569
A_09_P049961	0.473902	-1.07734	0.0165147	LD15354	FBcl0156884
A_09_P203370	0.473945	-1.07721	0.00369596	CG3939	CG3939
A_09_P026091	0.473954	-1.07718	0.0105524	Acox57D-d	CG9709
A_09_P063981	0.473967	-1.07714	0.000148756	rols	CG32096
GT_Dmelano_Specific_72	0.474188	-1.07647	0.0269896	FBtr0071366	Aats-lys
A_09_P008526	0.474255	-1.07627	0.00507463	CG6665	CG6665
A_09_P164645	0.474281	-1.07619	0.0131934	CG3735	CG3735
A_09_P197385	0.474638	-1.0751	0.021055	alpha-Est3	CG1257
A_09_P058926	0.474737	-1.0748	0.0221913	TwdlR	CG31081
A_09_P215375	0.475382	-1.07284	0.00951179	A_09_P215375	CG7354
A_09_P182670	0.475399	-1.07279	0.00287132	A_09_P182670
A_09_P190725	0.475495	-1.0725	0.0163504	TC249988
A_09_P073306	0.47566	-1.072	0.0319387	CG16904	CG16904
A_09_P208735	0.476005	-1.07095	0.015614	LP09838	CR43242
A_09_P196380	0.477015	-1.06789	0.00461364	CG12488	CG42663
A_09_P015231	0.477075	-1.06771	0.0294894	obst-I	CG32304
A_09_P164785	0.47756	-1.06625	0.0283199	EL886370	CG8882
A_09_P154555	0.47774	-1.0657	0.0238941	skpB	CG8881
A_09_P197035	0.478307	-1.06399	0.047228	TC232588	CG7678
A_09_P168150	0.47865	-1.06296	0.0243146	TC242998	CG34413
A_09_P191530	0.478943	-1.06207	0.00517482	Hsc70Cb	CG6603
GT_Dmelano_Specific_320	0.479951	-1.05904	0.00355215	FBtr0076620	CG6745
A_09_P004396	0.480199	-1.05829	0.00130502	CG34427	CG34427
A_09_P023176	0.480448	-1.05755	0.00374457	Cyp310a1	CG10391
A_09_P062336	0.480455	-1.05753	0.00673118	Ugt58Fa	CG4414
A_09_P074276	0.480749	-1.05664	0.0162419	CG4115	CG4115
A_09_P124655	0.481172	-1.05538	0.0153235	TC234242	CG1662
A_09_P030246	0.481376	-1.05476	0.0044029	mirr	CG10601
A_09_P188185	0.481404	-1.05468	0.0109006	A_09_P188185	CG3322
A_09_P217315	0.481657	-1.05392	0.000578774	NP534954	CG7422
A_09_P010441	0.481789	-1.05353	0.00997545	Klp68D	CG7293
A_09_P066491	0.481854	-1.05333	0.00356134	NtR	CG6698
A_09_P017091	0.4819	-1.05319	0.00922156	mbl	CG33197
A_09_P143915	0.481957	-1.05302	0.0242262	MIP22064	CG11279
A_09_P068826	0.482573	-1.05118	0.0270729	CG18600	CG18600
A_09_P022971	0.483198	-1.04931	0.00542827	CG5131	CG5131
A_09_P183155	0.483274	-1.04909	0.0306068	CG42345	CG42345
A_09_P194130	0.484045	-1.04679	0.039174	TC251633	CG10279
A_09_P028876	0.484436	-1.04562	0.0033035	CG2107	CG2107
A_09_P198735	0.484557	-1.04526	0.0379093	Adh	CG3481
A_09_P208575	0.48466	-1.04495	0.000150639	GH14137	FBcl0102457
A_09_P180410	0.484933	-1.04414	0.0326591	TC236247	CG6483
A_09_P103220	0.48495	-1.04409	0.00512089	TC221888	CG31666
A_09_P020571	0.485344	-1.04292	0.00177478	Spn28D	CG7219
A_09_P171160	0.485571	-1.04225	0.0449643	CG17707	CG17707
A_09_P004546	0.485916	-1.04122	0.0239049	CG34455	CG34455
A_09_P200865	0.486115	-1.04063	0.0321853	EC090876
A_09_P019656	0.486554	-1.03933	0.0224427	CG12511	CG12511
A_09_P046251	0.486731	-1.0388	0.0371422	CG11198	CG11198
A_09_P221720	0.486754	-1.03873	0.0416658	TC247657	CG5820
A_09_P215545	0.486757	-1.03873	0.0241032	TC230664	CG5177
A_09_P213525	0.486996	-1.03802	0.039264	CG6115	CG6115
A_09_P060666	0.487061	-1.03782	0.0108761	AR-2	CG10001
A_09_P173670	0.487374	-1.0369	0.0114808	CK131256	CG5855
A_09_P034381	0.487498	-1.03653	0.000730313	CG6856	CG6856
A_09_P191385	0.487597	-1.03624	0.0214882	TC243245
A_09_P100390	0.48793	-1.03525	0.0447773	IP17193	CG34242
A_09_P218885	0.488133	-1.03465	0.0325959	CG3056	CG3056
A_09_P169960	0.488264	-1.03427	0.00734686	TC254157
A_09_P003496	0.488316	-1.03411	0.0325644	CG34265	CG34265
A_09_P101185	0.488421	-1.0338	0.00462963	CG18581	CG18581
A_09_P214690	0.489088	-1.03183	0.0207211	A_09_P214690	CG17246
A_09_P012166	0.489287	-1.03125	0.0126002	bys	CG1430
A_09_P033511	0.489404	-1.0309	0.0101157	CG13045	CG13045
A_09_P053511	0.489766	-1.02984	0.00290175	eco	CG8598
A_09_P182270	0.489945	-1.02931	0.0325997	TC238801
A_09_P004566	0.490324	-1.02819	0.0347332	CG34459	CG34459
A_09_P217765	0.490487	-1.02771	0.0120935	CG18765	CG18765
A_09_P047186	0.491979	-1.02333	0.00679032	Top1	CG6146
GT_Dmelano_Specific_932	0.492512	-1.02177	0.00570715	FBtr0091656	CG43161
A_09_P038771	0.492914	-1.02059	0.0146669	CG9514	CG9514
A_09_P053576	0.492998	-1.02035	0.00258817	CG8546	CG8546
A_09_P053441	0.493387	-1.01921	0.00621564	CG8628	CG8628
A_09_P174305	0.493569	-1.01868	0.0294696	CO194599
A_09_P053766	0.493571	-1.01867	0.0184717	CG13675	CG13675
A_09_P063776	0.493575	-1.01866	0.0127139	mRpL33	CG3712
A_09_P055586	0.493577	-1.01865	0.0231392	CG11267	CG11267
A_09_P162430	0.493943	-1.01758	0.0146008	vig	CG4170
A_09_P184310	0.49439	-1.01628	0.00506456	TC239898	CG33499
A_09_P163765	0.494481	-1.01601	0.00625592	EL878037	CG8905
A_09_P209025	0.495021	-1.01444	0.0163155	TC243985
A_09_P038671	0.495188	-1.01395	0.0265911	CG12540	CG12540
A_09_P045691	0.495509	-1.01302	0.00598073	fru	CG14307
A_09_P101760	0.495642	-1.01263	0.019678	CG34176	CG34176
A_09_P213205	0.495663	-1.01257	0.0341564	A_09_P213205	CG1268
A_09_P218545	0.496694	-1.00957	0.00370934	RE60237	CG5907
GT_Dmelano_Specific_1231	0.497532	-1.00714	0.0155894	FBtr0302027	CG14709
A_09_P210670	0.497623	-1.00688	0.0235632	CG34205	CG34205
A_09_P145220	0.499006	-1.00287	0.0280111	Nckx30C	CG18660
A_09_P079036	0.499352	-1.00187	0.0259509	Aats-val	CG4062
A_09_P071611	0.499669	-1.00096	0.00276145	CG10562	CG10562
A_09_P057606	0.499773	-1.00066	0.0350272	CG30091	CG30091
