# Supplementary material for: Patterns of Gene Expression in Drosophila InsP3 Receptor Mutant Larvae Reveal a Role for InsP3 Signaling in Carbohydrate and Energy Metabolism
Source: PLoS One. 2011 Aug 25;6(8):e24105. doi: 10.1371/journal.pone.0024105 (PMC3162032; doi:10.1371/journal.pone.0024105)
Supplement: Table S2 — A list of significantly up-regulated and down-regulated GO categories (Biological Processes; BP, Cellular Component; CC, Molecular Functions; MF, P <0.05) with gene names in itprsv35/ug3 . (XLS) [file pone.0024105.s003.xls]

## Sheet: UP_Mutant_GO_BP
List of significantly Up-regulated GO Category (Biological Process) with gene list in itprsv35/ug3 (Mutant), pValue <0.05.
Category	Number of Genes in Category	p-Value	ANNOTATION_SYMBOL	NAME
GO:5975: carbohydrate metabolism	26	0.00136	CG13397	-
			CG8221	Amyrel
			CG3986	Chitinase 4
			CG3572	visceral mesodermal armadillo-repeats
			CG4821	Tequila
			CG6394	UDP-N-acetyl-alpha-D-galactosamine:polypeptide N-acetylgalactosaminyltransferase 2
			CG3544	-
			CG8475	-
			CG9466	-
			CG9468	-
			CG8693	Maltase A4
			CG8577	PGRP-SC1b
			CG8613	-
			CG10531	Cht9
			CG7496	PGRP-SD
			CG4432	Peptidoglycan recognition protein LC
			CG6439	-
			CG5008	Gram-negative bacteria binding protein 3
			CG1787	Hexosaminidase 2
			CG14746	PGRP-SC1a
			CG30184	-
			CG32024	-
			CG33265	Mucin 68E
			CG32775	GlcAT-I
			CG30059	-
			CG9232	Galactose-1-phosphate uridylyltransferase
GO:9308: amine metabolism	20	0.00965	CG1743	Glutamine synthetase 2
			CG7399	Henna
			CG3821	Aspartyl-tRNA synthetase
			CG7171	Urate oxidase
			CG3986	Chitinase 4
			CG8782	Ornithine aminotransferase precursor
			CG4821	Tequila
			CG9726	prolyl-4-hydroxylase-alpha MP
			CG5353	Threonyl-tRNA synthetase
			CG9547	-
			CG5025	Selenophosphate synthetase 2
			CG10531	Cht9
			CG9698	-
			CG32024	-
			CG32154	-
			CG33265	Mucin 68E
			CG34392	Epac
			CG30059	-
GO:6644: phospholipid metabolism	7	0.0373	CG3009	-
			CG1583	-
			CG4774	-
			CG13978	-
			CG15534	-
			CG30184	-
			CG3620	no receptor potential A
GO:46903: secretion	16	0.0143	CG1618	comatose
			CG10986	garnet
			CG2048	discs overgrown
			CG3139	Synaptotagmin 1
			CG3985	Synapsin
			CG3539	SLY-1 homologous
			CG13480	Leucokinin
			CG5014	Vap-33-1
			CG33131	SCAP
			CG8268	Signal recognition particle protein 9
			CG5064	Signal recognition particle protein 68
			CG2381	Syt7
			CG32490	complexin
			CG31072	lysosomal enzyme receptor protein
			CG33653	Calcium activated protein for secretion
			CG15319	nejire
GO:6887: exocytosis	8	0.024	CG1618	comatose
			CG3139	Synaptotagmin 1
			CG3985	Synapsin
			CG3539	SLY-1 homologous
			CG5014	Vap-33-1
			CG2381	Syt7
			CG32490	complexin
			CG33653	Calcium activated protein for secretion
GO:7623: circadian rhythm	12	0.00202	CG2650	-
			CG9908	disconnected
			CG2048	discs overgrown
			CG16720	Serotonin receptor 1A
			CG1429	Myocyte enhancer factor 2
			CG17888	PAR-domain protein 1
			CG7391	Clock
			CG8727	cycle
			CG3772	cryptochrome
			CG8380	Dopamine transporter
			CG15319	nejire
			CG3620	no receptor potential A
GO:9581: detection of external stimulus	10	0.00524	CG5711	Arrestin 1
			CG8472	Calmodulin
			CG9347	neither inactivation nor afterpotential B
			CG3039	optic ganglion reduced
			CG3772	cryptochrome
			CG8577	PGRP-SC1b
			CG4432	Peptidoglycan recognition protein LC
			CG15860	painless
			CG33174	inactivation no afterpotential E
			CG3620	no receptor potential A
GO:7447: imaginal disc pattern formation	10	0.0393	CG5730	Annexin IX
			CG8376	apterous
			CG17117	homothorax
			CG3497	Suppressor of Hairless
			CG5529	BarH1
			CG3539	SLY-1 homologous
			CG14709	-
			CG6889	taranis
			CG9397	jing
GO:42493: response to drug	7	0.000864	CG9438	Cytochrome P450-6a2
			CG2048	discs overgrown
			CG8523	Multi drug resistance 50
			CG18402	Insulin-like receptor
			CG7391	Clock
			CG8727	cycle
			CG14709	-
GO:45944: positive regulation of transcription from RNA polymerase II promoter	8	0.000322	CG9908	disconnected
			CG6824	ovo
			CG3497	Suppressor of Hairless
			CG5393	apontic
			CG11202	optomotor-blind-related-gene-1
			CG7391	Clock
			CG8727	cycle
			CG15319	nejire
GO:6445: regulation of translation	5	0.0317	CG10868	oo18 RNA-binding protein
			CG31000	hephaestus
			CG5393	apontic
			CG8268	Signal recognition particle protein 9
			CG43081	vasa
GO:51247: positive regulation of protein metabolism	4	0.0222	CG10868	oo18 RNA-binding protein
			CG1168	7B2
			CG31374	sarcomere length short
			CG43081	vasa
GO:48010: vascular endothelial growth factor receptor signaling pathway	2	0.0316	CG8222	PDGF- and VEGF-receptor related
			CG34378	PDGF- and VEGF-related factor 3
GO:46662: regulation of oviposition	2	0.0316	CG6917	Esterase 6
			CG33943	BG642312

## Sheet: Down_Mutant_GO_BP
List of significantly Down-regulated GO Category (Biological Process) with gene list in itprsv35/ug3 (Mutant), pValue <0.05.
Category	Number of Genes in Category	p-Value	ANNOTATION_SYMBOL	NAME
GO:9308: amine metabolism	24	0.0017	CG7642	rosy
			CG2759	white
			CG14887	Dihydrofolate reductase
			CG5210	-
			CG4559	Imaginal disc growth factor 3
			CG4472	Imaginal disc growth factor 1
			CG1780	Imaginal disc growth factor 4
			CG4062	Valyl-tRNA synthetase
			CG12141	Lysyl-tRNA synthetase
			CG11471	Isoleucyl-tRNA synthetase
			CG9020	Arginyl-tRNA synthetase
			CG17052	obstructor-A
			CG6415	-
			CG17905	ChLD3
			CG5660	-
			CG7441	-
			CG9362	-
			CG31014	prolyl-4-hydroxylase-alpha SG1
			CG31739	-
			CG32304	obstructor-I
			CG42341	cAMP-dependent protein kinase R1
			CG8756	vermiform
			CG43374	Cht6
GO:5975: carbohydrate metabolism	23	0.0175	CG17654	Enolase
			CG9092	beta galactosidase
			CG8696	Maltase A1
			CG12529	Zwischenferment
			CG9244	Aconitase
			CG5210	-
			CG4559	Imaginal disc growth factor 3
			CG4472	Imaginal disc growth factor 1
			CG1780	Imaginal disc growth factor 4
			CG1516	-
			CG17052	obstructor-A
			CG5177	-
			CG17905	ChLD3
			CG7997	-
			CG32042	Peptidoglycan recognition protein LA
			CG32304	obstructor-I
			CG33717	Peptidoglycan recognition protein LD
			CG3132	-
			CG8756	vermiform
			CG17246	Succinate dehydrogenase A
			CG7998	Malate dehydrogenase 2
			CG43374	Cht6
			CG5288	Galactokinase
GO:19752: carboxylic acid metabolism	21	0.00395	CG7642	rosy
			CG14887	Dihydrofolate reductase
			CG3752	Aldehyde dehydrogenase
			CG10248	Cytochrome P450-6a8
			CG4581	Thiolase
			CG4062	Valyl-tRNA synthetase
			CG12141	Lysyl-tRNA synthetase
			CG11471	Isoleucyl-tRNA synthetase
			CG9020	Arginyl-tRNA synthetase
			CG1516	-
			CG6415	-
			CG11198	Acetyl-CoA carboxylase
			CG9709	acyl-Coenzyme A oxidase at 57D distal
			CG5660	-
			CG7441	-
			CG9362	-
			CG31739	-
			CG5887	desat1
			CG8628	-
			CG42341	cAMP-dependent protein kinase R1
			CG7998	Malate dehydrogenase 2
GO:19748: secondary metabolism	9	0.0274	CG11024	clot
			CG3966	neither inactivation nor afterpotential A
			CG31783	neither inactivation nor afterpotential D
			CG4314	scarlet
			CG2759	white
			CG10246	Cytochrome P450-6a9
			CG10248	Cytochrome P450-6a8
			CG15102	Juvenile hormone epoxide hydrolase 2
			CG5887	desat1
GO:6801: superoxide metabolism	3	0.00597	CG8905	Superoxide dismutase 2 (Mn)
			CG9027	-
			CG31028	-
GO:6081: aldehyde metabolism	3	0.00953	CG3481	Alcohol dehydrogenase
			CG11140	Aldehyde dehydrogenase type III
			CG3752	Aldehyde dehydrogenase
GO:43037: translation	26	0.00798	CG5818	mitochondrial ribosomal protein L4
			CG4087	Ribosomal protein LP1
			CG8882	Trip1
			CG10811	eukaryotic translation initiation factor 4G
			CG6050	Elongation factor Tu mitochondrial
			CG4062	Valyl-tRNA synthetase
			CG12141	Lysyl-tRNA synthetase
			CG11471	Isoleucyl-tRNA synthetase
			CG9020	Arginyl-tRNA synthetase
			CG8849	mitochondrial ribosomal protein L24
			CG8335	-
			CG3633	mitochondrial ribosomal protein S29
			CG9871	Ribosomal protein L22-like
			CG3195	Ribosomal protein L12
			CG12740	Ribosomal protein L28
			CG5660	-
			CG7636	mitochondrial ribosomal protein L2
			CG7441	-
			CG7354	mitochondrial ribosomal protein S26
			CG2957	mitochondrial ribosomal protein S9
			CG1883	Ribosomal protein S7
			CG3712	mitochondrial ribosomal protein L33
			CG40049	mitochondrial ribosomal protein S5
			CG31373	-
			CG31739	-
			CG31957	-
GO:6457: protein folding	17	9.83e-05	CG7756	Heat shock protein cognate 2
			CG8542	Heat shock protein cognate 5
			CG1242	Heat shock protein 83
			CG3966	neither inactivation nor afterpotential A
			CG5374	Tcp1-like
			CG8439	T-complex Chaperonin 5
			CG2830	Heat shock protein 60 related
			CG2918	-
			CG6603	Hsc70Cb
			CG7235	Hsp60C
			CG4599	Tetratricopeptide repeat protein 2
			CG8448	mrj
			CG10635	-
			CG11267	-
			CG6719	-
			CG14715	-
			CG8863	DnaJ-like-2
GO:7591: molting cycle	6	0.0207	CG1765	Ecdysone receptor
			CG10781	new glue 1
			CG12181	Salivary gland secretion 4
			CG14266	new glue 2
			CG10788	new glue 3
			CG42341	cAMP-dependent protein kinase R1
GO:51225: spindle assembly	5	0.0383	CG8114	pebble
			CG8274	Megator
			CG3917	gamma-tubulin ring protein 84
			CG42551	La related protein
			CG43161	Skeletor
GO:9451: RNA modification	4	0.0451	CG10341	-
			CG6745	-
			CG5220	-
GO:50916: sensory perception of sweet taste	3	0.0141	CG14987	Gustatory receptor 64d
			CG32256	Gustatory receptor 64c
			CG32255	Gustatory receptor 64f
GO:30522: intracellular receptor-mediated signaling pathway	3	0.0264	CG1765	Ecdysone receptor
			CG1864	Hormone receptor-like in 38
			CG1716	Set2
GO:8089: anterograde axon cargo transport	2	0.00704	CG7293	Kinesin-like protein at 68D
			CG11759	Kinesin associated protein 3

## Sheet: UP_Mutant_GO_CC
List of significantly Up-regulated GO Category (Cellular Components) with gene list in itprsv35/ug3 (Mutant), pValue <0.05.
Category	Number of Genes in Category	p-Value	ANNOTATION_SYMBOL	NAME
GO:5624: membrane fraction	12	0.00034	CG5711	Arrestin 1
			CG9438	Cytochrome P450-6a2
			CG4105	Cytochrome P450-4e3
			CG4486	Cytochrome P450-9b2
			CG10241	Cyp6a17
			CG8453	Cyp6g1
			CG6081	Cyp28d2
			CG14031	Cyp4ac3
			CG4373	Cyp6d2
			CG13977	Cyp6a18
			CG32178	Male-specific insect derived growth factor
			CG3620	no receptor potential A
GO:5615: extracellular space	11	0.0286	CG6917	Esterase 6
			CG9111	Lysozyme C
			CG1385	Defensin
			CG3986	Chitinase 4
			CG17097	-
			CG18279	Immune induced molecule 10
			CG10531	Cht9
			CG17843	-
			CG32178	Male-specific insect derived growth factor
			CG30473	Odorant-binding protein 51a
			CG33943	BG642312
GO:17053: transcriptional repressor complex	2	0.0184	CG9984	TH1
			CG5994	Negative elongation factor E
GO:48500: signal recognition particle	2	0.0313	CG8268	Signal recognition particle protein 9
			CG5064	Signal recognition particle protein 68

## Sheet: Down_Mutant_GO_CC
List of significantly Down-regulated GO Category (Cellular Components) with gene list in itprsv35/ug3 (Mutant), pValue <0.05.
Category	Number of Genes in Category	p-Value	ANNOTATION_SYMBOL	NAME
GO:5739: mitochondrion	43	3.13e-05	CG7756	Heat shock protein cognate 2
			CG8542	Heat shock protein cognate 5
			CG7765	Kinesin heavy chain
			CG5818	mitochondrial ribosomal protein L4
			CG5374	Tcp1-like
			CG9244	Aconitase
			CG8905	Superoxide dismutase 2 (Mn)
			CG3766	scattered
			CG2830	Heat shock protein 60 related
			CG3752	Aldehyde dehydrogenase
			CG34089	mitochondrial NADH-ubiquinone oxidoreductase chain 6
			CG14724	Cytochrome c oxidase subunit Va
			CG2151	Thioredoxin reductase-1
			CG8256	Glycerophosphate oxidase-1
			CG6050	Elongation factor Tu mitochondrial
			CG4581	Thiolase
			CG1516	-
			CG4523	PTEN-induced putative kinase 1
			CG12400	-
			CG8849	mitochondrial ribosomal protein L24
			CG7235	Hsp60C
			CG11043	-
			CG18377	Cyp49a1
			CG8323	-
			CG7755	-
			CG3633	mitochondrial ribosomal protein S29
			CG7636	mitochondrial ribosomal protein L2
			CG11267	-
			CG7354	mitochondrial ribosomal protein S26
			CG2957	mitochondrial ribosomal protein S9
			CG11967	Carbonic anhydrase beta
			CG3731	-
			CG14898	-
			CG11779	-
			CG13551	-
			CG15434	-
			CG3712	mitochondrial ribosomal protein L33
			CG40049	mitochondrial ribosomal protein S5
			CG13263	Cytochrome c distal
			CG17246	Succinate dehydrogenase A
			CG42551	La related protein
			CG12891	withered
			CG7998	Malate dehydrogenase 2
GO:5811: lipid particle	30	0.000619	CG3481	Alcohol dehydrogenase
			CG17654	Enolase
			CG8542	Heat shock protein cognate 5
			CG1242	Heat shock protein 83
			CG6806	Larval serum protein 2
			CG4087	Ribosomal protein LP1
			CG2512	alpha-Tubulin at 84D
			CG11129	Yolk protein 3
			CG9244	Aconitase
			CG11140	Aldehyde dehydrogenase type III
			CG15081	lethal (2) 03709
			CG3752	Aldehyde dehydrogenase
			CG14724	Cytochrome c oxidase subunit Va
			CG8256	Glycerophosphate oxidase-1
			CG2918	-
			CG4581	Thiolase
			CG1516	-
			CG6415	-
			CG11198	Acetyl-CoA carboxylase
			CG3195	Ribosomal protein L12
			CG9186	-
			CG11267	-
			CG3731	-
			CG18212	aluminum tubes
			CG5112	-
			CG1883	Ribosomal protein S7
			CG32694	-
			CG5887	desat1
			CG33950	terribly reduced optic lobes
			CG7998	Malate dehydrogenase 2
GO:5829: cytosol	16	0.00134	CG3481	Alcohol dehydrogenase
			CG15224	Casein kinase II beta subunit
			CG17654	Enolase
			CG4001	Phosphofructokinase
			CG5374	Tcp1-like
			CG8439	T-complex Chaperonin 5
			CG8882	Trip1
			CG10811	eukaryotic translation initiation factor 4G
			CG1098	MLF1-adaptor molecule
			CG11765	Peroxiredoxin 2540-2
			CG10635	-
			CG14149	BLOC-1 subunit 4
			CG6856	dysbindin
			CG6719	-
			CG32549	-
			CG42551	La related protein
GO:5719: nuclear euchromatin	2	0.0177	CG6146	Topoisomerase 1
			CG3654	Jumonji, AT rich interactive domain 2
GO:31082: BLOC complex	2	0.0217	CG14149	BLOC-1 subunit 4
			CG6856	dysbindin
GO:5854: nascent polypeptide-associated complex	2	0.0309	CG4415	-
			CG8759	Nascent polypeptide associated complex protein alpha subunit

## Sheet: UP_Mutant_GO_MF
List of significantly Up-regulated GO Category (Molecular Function) with gene list in itprsv35/ug3 (Mutant), pValue <0.05.
Category	Number of Genes in Category	p-Value	ANNOTATION_SYMBOL	NAME
GO:16787: hydrolase activity	89	0.0469	CG1618	comatose
			CG6917	Esterase 6
			CG4147	Heat shock protein cognate 3
			CG3903	Gliotactin
			CG2184	Myosin light chain 2
			CG9111	Lysozyme C
			CG32156	Myosin binding subunit
			CG12759	DEAD box protein 45A
			CG8523	Multi drug resistance 50
			CG8194	Ribonuclease X25
			CG2071	Serine protease 6
			CG13397	-
			CG2505	alpha-Esterase-2
			CG1462	Alkaline phosphatase 4
			CG8221	Amyrel
			CG8867	Jonah 25Bi
			CG3986	Chitinase 4
			CG4821	Tequila
			CG3810	Edem1
			CG14709	-
			CG32604	lethal (1) G0007
			CG11908	rha
			CG8611	-
			CG1102	Melanization Protease 1
			CG30329	Vacuolar H[+] ATPase subunit 100-3
			CG5772	Sulfonylurea receptor
			CG3009	-
			CG12151	Pyruvate dehydrogenase phosphatase
			CG10763	Gbeta5
			CG1583	-
			CG1697	rhomboid-4
			CG3775	-
			CG4678	-
			CG1304	-
			CG11319	-
			CG13771	-
			CG8475	-
			CG9466	-
			CG9468	-
			CG17097	-
			CG16997	-
			CG10859	-
			CG7863	dream
			CG8693	Maltase A4
			CG8586	-
			CG8577	PGRP-SC1b
			CG8093	-
			CG10531	Cht9
			CG9394	-
			CG3292	-
			CG6018	-
			CG10592	-
			CG7496	PGRP-SD
			CG6372	Sperm-Leucylaminopeptidase 1
			CG4432	Peptidoglycan recognition protein LC
			CG18180	-
			CG3819	-
			CG18135	-
			CG11437	-
			CG14642	-
			CG7900	-
			CG6656	-
			CG4467	-
			CG17191	-
			CG9989	-
			CG15534	-
			CG13549	yippee interacting protein 3
			CG5008	Gram-negative bacteria binding protein 3
			CG1787	Hexosaminidase 2
			CG18735	-
			CG14746	PGRP-SC1a
			CG8147	-
			CG30031	-
			CG30158	-
			CG30184	-
			CG31030	-
			CG31445	-
			CG32110	-
			CG32154	-
			CG33346	-
			CG34350	-
			CG34420	-
			CG42325	Phosphodiesterase 1c
			CG30059	-
			CG33174	inactivation no afterpotential E
			CG43081	vasa
			CG3161	Vacuolar H[+] ATPase subunit 16-1
			CG3620	no receptor potential A
			TC225646
GO:16491: oxidoreductase activity	38	0.00551	CG9438	Cytochrome P450-6a2
			CG7399	Henna
			CG9347	neither inactivation nor afterpotential B
			CG7171	Urate oxidase
			CG4181	Glutathione S transferase D2
			CG4105	Cytochrome P450-4e3
			CG4486	Cytochrome P450-9b2
			CG10241	Cyp6a17
			CG3425	Type III alcohol dehydrogenase
			CG7361	Rieske iron-sulfur protein
			CG8453	Cyp6g1
			CG9726	prolyl-4-hydroxylase-alpha MP
			CG1386	antdh
			CG12116	-
			CG10962	-
			CG9509	-
			CG4552	-
			CG6081	Cyp28d2
			CG14031	Cyp4ac3
			CG9547	-
			CG8665	-
			CG2065	-
			CG7461	-
			CG4373	Cyp6d2
			CG3483	-
			CG4665	Dihydropteridine reductase
			CG14680	Cyp12e1
			CG3397	-
			CG11821	Cyp12a5
			CG17843	-
			CG6439	-
			CG13977	Cyp6a18
			CG9698	-
			CG30489	Cyp12d1-p
			CG33503	Cyp12d1-d
			CG42639	prophenol oxidase A1
			CG12068	shroud
			CG43161	Skeletor
GO:16747: transferase activity, transferring groups other than amino-acyl groups	11	0.0159	CG31991	midway
			CG14222	-
			CG9486	-
			CG5261	-
			CG17597	-
			CG9447	-
			CG11353	-
			CG1894	-
			CG4600	yippee interacting protein 2
			CG33337	-
			CG15319	nejire
GO:8194: UDP-glycosyltransferase activity	10	0.00235	CG6394	UDP-N-acetyl-alpha-D-galactosamine:polypeptide N-acetylgalactosaminyltransferase 2
			CG8668	-
			CG9480	Glycogenin
			CG5724	-
			CG6658	Ugt86Di
			CG4772	Ugt86Dh
			CG17200	Ugt86Dg
			CG6653	Ugt86De
			CG32775	GlcAT-I
			CG10392	super sex combs
GO:8083: growth factor activity	5	0.0375	CG18350	Sex lethal
			CG8084	anachronism
			CG13194	pyramus
			CG32178	Male-specific insect derived growth factor
			CG34378	PDGF- and VEGF-related factor 3
GO:8187: poly-pyrimidine tract binding	4	0.00658	CG18350	Sex lethal
			CG10868	oo18 RNA-binding protein
			CG31000	hephaestus
			CG4602	Srp54
GO:3913: DNA photolyase activity	3	0.000698	CG11205	photorepair
			CG3772	cryptochrome
			CG18853	-
GO:5544: calcium-dependent phospholipid binding	3	0.0313	CG5730	Annexin IX
			CG3139	Synaptotagmin 1
			CG2381	Syt7

## Sheet: Down_Mutant_GO_MF
List of significantly Down-regulated GO Category (Molecular Function) with gene list in itprsv35/ug3 (Mutant), pValue <0.05.
Category	Number of Genes in Category	p-Value	ANNOTATION_SYMBOL	NAME
GO:5215: transporter activity	64	0.0249	CG6806	Larval serum protein 2
			CG7642	rosy
			CG4314	scarlet
			CG5374	Tcp1-like
			CG2759	white
			CG4086	Suppressor of ref(2)P sterility
			CG34089	mitochondrial NADH-ubiquinone oxidoreductase chain 6
			CG10246	Cytochrome P450-6a9
			CG10248	Cytochrome P450-6a8
			CG10842	Cytochrome P450-4p1
			CG3616	Cytochrome P450-9c1
			CG10207	Na[+]-dependent inorganic phosphate cotransporter
			CG2187	-
			CG14724	Cytochrome c oxidase subunit Va
			CG2151	Thioredoxin reductase-1
			CG14709	-
			CG18660	Nckx30C
			CG6698	NtR
			CG15899	Ca-alpha1T
			CG8028	-
			CG14214	Sec61gamma
			CG12400	-
			CG11043	-
			CG10806	Na[+]/H[+] hydrogen antiporter 1
			CG13795	-
			CG6214	Multidrug-Resistance like Protein 1
			CG10391	Cyp310a1
			CG3409	-
			CG9428	Zinc/iron regulated transporter-related protein 1
			CG18377	Cyp49a1
			CG4630	-
			CG10245	Cyp6a20
			CG3666	Transferrin 3
			CG6484	-
			CG15096	-
			CG3522	Start1
			CG1268	Vacuolar H[+] ATPase subunit M9.7-a
			CG10546	Cellular retinaldehyde binding protein
			CG8546	-
			CG8177	-
			CG7736	Syntaxin 6
			CG1090	-
			CG11984	-
			CG5252	Ranbp9
			CG3731	-
			CG7678	Vacuolar H[+] ATPase subunit 100-4
			CG11779	-
			CG17751	-
			CG9990	-
			CG11898	-
			CG13762	-
			CG15434	-
			CG31262	-
			CG31668	-
			CG32079	-
			CG34123	-
			CG34396	-
			CG13263	Cytochrome c distal
			CG42235	-
			CG42253	Na[+]-driven anion exchanger 1
			CG42403	Ca2+-channel-protein-beta-subunit
			CG42575	-
			CG42333	Synaptotagmin beta
			CG17246	Succinate dehydrogenase A
GO:16491: oxidoreductase activity	50	3.21e-05	CG3481	Alcohol dehydrogenase
			CG11024	clot
			CG7642	rosy
			CG12529	Zwischenferment
			CG14887	Dihydrofolate reductase
			CG4086	Suppressor of ref(2)P sterility
			CG8905	Superoxide dismutase 2 (Mn)
			CG11140	Aldehyde dehydrogenase type III
			CG6598	Formaldehyde dehydrogenase
			CG3752	Aldehyde dehydrogenase
			CG34089	mitochondrial NADH-ubiquinone oxidoreductase chain 6
			CG10246	Cytochrome P450-6a9
			CG10248	Cytochrome P450-6a8
			CG10842	Cytochrome P450-4p1
			CG3616	Cytochrome P450-9c1
			CG14724	Cytochrome c oxidase subunit Va
			CG2151	Thioredoxin reductase-1
			CG8256	Glycerophosphate oxidase-1
			CG2984	Protein phosphatase 2C
			CG4581	Thiolase
			CG4199	-
			CG9514	-
			CG3609	-
			CG12400	-
			CG9531	-
			CG11043	-
			CG10391	Cyp310a1
			CG11765	Peroxiredoxin 2540-2
			CG18377	Cyp49a1
			CG9027	-
			CG10245	Cyp6a20
			CG7755	-
			CG9709	acyl-Coenzyme A oxidase at 57D distal
			CG6199	procollagen lysyl hydroxylase
			CG3902	-
			CG3731	-
			CG5346	-
			CG13833	-
			CG11335	lysyl oxidase-like
			CG15434	-
			CG18814	-
			CG31014	prolyl-4-hydroxylase-alpha SG1
			CG5887	desat1
			CG31543	HIF prolyl hydroxylase
			CG42345	-
			CG17246	Succinate dehydrogenase A
			CG2245	nero
			CG12891	withered
			CG7998	Malate dehydrogenase 2
GO:30554: adenyl nucleotide binding	49	0.0391	CG7756	Heat shock protein cognate 2
			CG8542	Heat shock protein cognate 5
			CG1242	Heat shock protein 83
			CG7765	Kinesin heavy chain
			CG10279	Rm62
			CG7642	rosy
			CG4314	scarlet
			CG5374	Tcp1-like
			CG2759	white
			CG7293	Kinesin-like protein at 68D
			CG8439	T-complex Chaperonin 5
			CG2830	Heat shock protein 60 related
			CG14637	abstrakt
			CG3319	Cyclin-dependent kinase 7
			CG8363	PAPS synthetase
			CG2151	Thioredoxin reductase-1
			CG2918	-
			CG6829	Apaf-1-related-killer
			CG4199	-
			CG14709	-
			CG6603	Hsc70Cb
			CG4062	Valyl-tRNA synthetase
			CG12141	Lysyl-tRNA synthetase
			CG11471	Isoleucyl-tRNA synthetase
			CG9020	Arginyl-tRNA synthetase
			CG1098	MLF1-adaptor molecule
			CG1516	-
			CG6386	ballchen
			CG4523	PTEN-induced putative kinase 1
			CG9514	-
			CG14217	Tao-1
			CG7235	Hsp60C
			CG6214	Multidrug-Resistance like Protein 1
			CG11198	Acetyl-CoA carboxylase
			CG13185	-
			CG9709	acyl-Coenzyme A oxidase at 57D distal
			CG11170	-
			CG5660	-
			CG7441	-
			CG3902	-
			CG8863	DnaJ-like-2
			CG9990	-
			CG11898	-
			CG7487	RecQ4
			CG6976	Myo28B1
			CG14895	Pak3
			CG31739	-
			CG17246	Succinate dehydrogenase A
			CG42783	atypical protein kinase C
GO:5198: structural molecule activity	37	0.00477	CG5818	mitochondrial ribosomal protein L4
			CG2044	Larval cuticle protein 4
			CG4087	Ribosomal protein LP1
			CG10781	new glue 1
			CG12181	Salivary gland secretion 4
			CG2512	alpha-Tubulin at 84D
			CG11129	Yolk protein 3
			CG2342	Ccp84Ag
			CG2341	Ccp84Ad
			CG14266	new glue 2
			CG10788	new glue 3
			CG1368	-
			CG17052	obstructor-A
			CG8849	mitochondrial ribosomal protein L24
			CG18066	Cuticular protein 57A
			CG3633	mitochondrial ribosomal protein S29
			CG9871	Ribosomal protein L22-like
			CG3195	Ribosomal protein L12
			CG12740	Ribosomal protein L28
			CG15007	Cuticular protein 64Ab
			CG7076	Cuticular protein 66Cb
			CG18349	Cuticular protein 67Fa2
			CG7636	mitochondrial ribosomal protein L2
			CG7354	mitochondrial ribosomal protein S26
			CG5665	-
			CG2957	mitochondrial ribosomal protein S9
			CG8927	-
			CG1883	Ribosomal protein S7
			CG3712	mitochondrial ribosomal protein L33
			CG18777	Cuticular protein 65Ax2
			CG40049	mitochondrial ribosomal protein S5
			CG32029	Cuticular protein 66D
			CG15013	dusky-like
			CG1915	sallimus
			CG6831	rhea
			CG42734	Ankyrin 2
GO:16874: ligase activity	18	0.0218	CG3018	lesswright
			CG4062	Valyl-tRNA synthetase
			CG12141	Lysyl-tRNA synthetase
			CG11471	Isoleucyl-tRNA synthetase
			CG9020	Arginyl-tRNA synthetase
			CG1516	-
			CG11198	Acetyl-CoA carboxylase
			CG9153	-
			CG10640	Uev1A
			CG5660	-
			CG7441	-
			CG6303	Bruce
			CG6173	kal-1
			CG5112	-
			CG31739	-
			CG42574	-
			CG17246	Succinate dehydrogenase A
			CG42797	-
GO:16746: transferase activity, transferring acyl groups	15	0.00438	CG12352	separation anxiety
			CG4581	Thiolase
			CG17707	-
			CG1994	lethal (1) G0020
			CG12202	Nat1
			CG17681	-
			CG13325	-
			CG18607	-
			CG2107	-
			CG8598	eco
			CG4753	-
			CG30471	-
			CG32196	-
			CG42329	-
			CG12891	withered
GO:51082: unfolded protein binding	13	0.000631	CG7756	Heat shock protein cognate 2
			CG8542	Heat shock protein cognate 5
			CG1242	Heat shock protein 83
			CG5374	Tcp1-like
			CG8439	T-complex Chaperonin 5
			CG2830	Heat shock protein 60 related
			CG4415	-
			CG4599	Tetratricopeptide repeat protein 2
			CG8448	mrj
			CG10635	-
			CG11267	-
			CG6719	-
			CG8863	DnaJ-like-2
GO:4553: hydrolase activity, hydrolyzing O-glycosyl compounds	11	0.00421	CG9092	beta galactosidase
			CG8696	Maltase A1
			CG9116	Lysozyme P
			CG5210	-
			CG4559	Imaginal disc growth factor 3
			CG4472	Imaginal disc growth factor 1
			CG1780	Imaginal disc growth factor 4
			CG7997	-
			CG8492	-
			CG3132	-
			CG43374	Cht6
GO:30414: protease inhibitor activity	8	0.0275	CG2816	-
			CG7219	Serpin 28D
			CG9460	Serpin 42De
			CG7722	Serpin 47C
			CG5392	Reversion-inducing-cysteine-rich protein with kazal motifs
			CG6173	kal-1
			CG7052	Thiolester containing protein II
			CG30197	-
