# Supplementary material for: Patterns of Gene Expression in Drosophila InsP3 Receptor Mutant Larvae Reveal a Role for InsP3 Signaling in Carbohydrate and Energy Metabolism
Source: PLoS One. 2011 Aug 25;6(8):e24105. doi: 10.1371/journal.pone.0024105 (PMC3162032; doi:10.1371/journal.pone.0024105)
Supplement: Table S3 — A list of up-regulated and down-regulated genes with log2 fold change ≥1 and P <0.05 in suppressed larvae ( Kum170/+; itprsv35/ug3 ). (XLS) [file pone.0024105.s004.xls]

## Sheet: Up_Suppressor_342
List of 342 Up-regulated (1 Fold) genes in Kum170/+; itprsv35/ug3 (Suppressor) Fold change = Log2 of Normalized intensity values and pValue <0.05
Systematic/Pobe ID	Normalized Intensity	Fold Change	t-test P-value	GeneName	CGID
A_09_P008421	81.9585	6.35682	0.0276046	CG8317	CG8317
A_09_P045161	74.3514	6.21629	0.00150908	IM2	CG18106
A_09_P153830	53.7587	5.74843	0.0225432	CG33470	CG33470
A_09_P010626	53.6925	5.74665	0.0183629	Su(P)	CG4086
A_09_P018036	41.2316	5.36568	0.000467115	CG12506	CG12506
A_09_P007281	38.8626	5.28031	0.0376465	IM10	CG18279
A_09_P037861	38.1071	5.25199	0.0429478	CG15741	CG15741
A_09_P104170	28.5278	4.8343	0.00954739	Fdh	CG6598
A_09_P128785	25.8633	4.69284	0.0283848	LP12795
A_09_P072151	21.3128	4.41365	0.0105124	CG6296	CG6296
A_09_P184135	19.31	4.27128	0.0305107	TC239807
A_09_P218525	18.782	4.23128	0.0218893	GH01976	FBcl0136637
A_09_P054986	18.5397	4.21255	0.0372245	CG33268	CG33268
A_09_P009076	17.6748	4.14362	0.00698705	IM23	CG15066
A_09_P163060	16.6287	4.05561	0.0357552	BP557102
A_09_P063476	15.2581	3.9315	0.00233535	IM3	CG16844
A_09_P110805	15.1041	3.91686	0.0420555	CG15067	CG15067
A_09_P009081	15.0799	3.91455	0.00841253	IM1	CG18108
A_09_P021706	15.0582	3.91248	0.0385967	CG17107	CG17107
A_09_P073586	14.882	3.8955	0.00494513	CG14693	CG14693
A_09_P025711	14.8604	3.8934	0.0412267	CG13422	CG13422
A_09_P000101	14.3131	3.83926	0.0382703	D2R	CG33517
A_09_P034341	14.1334	3.82104	0.0330942	MED11	CG6884
A_09_P173970	13.1709	3.71929	0.0144409	EC262658
A_09_P004201	12.9193	3.69146	0.0275009	pan	CG34403
A_09_P014826	12.7118	3.6681	0.0143805	CG32185	CG32185
A_09_P009551	12.6571	3.66188	0.0233341	st	CG4314
A_09_P007136	12.5802	3.65308	0.0201838	CG13325	CG13325
A_09_P006086	12.0705	3.59341	0.0111554	Ir47a	CG12900
A_09_P017351	11.8111	3.56207	0.02763	CG33267	CG33267
A_09_P029691	11.7735	3.55747	0.0295729	l(2)dtl	CG11295
A_09_P024511	11.3862	3.50921	0.0322751	CG9430	CG9430
A_09_P015876	11.2222	3.48828	0.00265214	CG32572	CG32572
A_09_P029581	11.0819	3.47013	0.0336356	Hsp70Bb	CG31359
A_09_P198615	10.6079	3.40707	0.0240616	Hsp70Aa	CG31366
A_09_P047901	10.1959	3.34992	0.0170253	hang	CG32575
A_09_P121665	9.90241	3.30778	0.0357184	CG16836	CG16836
A_09_P223015	9.82932	3.29709	0.0308573	TC242841
A_09_P209075	9.29601	3.21661	0.000642981	CO273086
A_09_P188805	9.17388	3.19753	0.0426417	CG34384	CG34384
A_09_P134840	9.14047	3.19227	0.0306679	CG31759	CG31759
A_09_P112840	9.13649	3.19164	0.043798	CG10931	CG10931
A_09_P225510	9.09204	3.1846	0.00514077	TC256036
A_09_P054981	8.59308	3.10318	0.0354646	CG7377	CG7377
A_09_P214835	8.48953	3.08569	0.0210307	CG8475	CG8475
A_09_P072166	8.24789	3.04402	0.0395042	CG17191	CG17191
A_09_P076141	7.91066	2.9838	0.0426645	CG17283	CG17283
A_09_P178085	7.84743	2.97222	0.0240911	TC236304
A_09_P204100	7.74454	2.95318	0.0309768	RH12280	FBcl0265261
A_09_P160570	7.69062	2.9431	0.0498289	BI162234	CG9984
A_09_P175420	7.63054	2.93179	0.0349102	IP16012	FBcl0303710
A_09_P003581	7.43718	2.89476	0.0190704	CG34281	CG34281
A_09_P180145	7.36947	2.88156	0.00677642	TC237666
A_09_P091205	7.327	2.87322	0.000351996	AF102239
A_09_P171450	7.27947	2.86383	0.00417267	IP07237
A_09_P111995	7.26859	2.86168	0.00913714	NP604237	CG34350
A_09_P152625	7.23606	2.8552	0.0175346	CG42319	CG42319
A_09_P192070	7.22768	2.85353	0.0399799	TC250513	CG41266
A_09_P039741	6.9615	2.7994	0.0328583	CG5162	CG5162
A_09_P002521	6.7871	2.76279	0.0118537	CG34109	CG34109
A_09_P208875	6.76588	2.75828	0.0153582	CG31262	CG31262
A_09_P166750	6.70548	2.74534	0.00833256	TC240774	CG40382
A_09_P223155	6.65494	2.73442	0.0366136	TC255820	CG11661
A_09_P136055	6.6289	2.72877	0.0291939	Hsp70Bc	CG6489
A_09_P161935	6.58122	2.71836	0.0092991	CO277479
A_09_P063721	6.56265	2.71428	0.0438142	CG12479	CG12479
A_09_P068506	6.55612	2.71284	0.0214942	CG15369	CG15369
A_09_P022946	6.53268	2.70767	0.0405222	CG6639	CG6639
A_09_P008326	6.47042	2.69386	0.000383988	CG7997	CG7997
A_09_P003101	6.41019	2.68037	0.043343	CG34185	CG34185
A_09_P022426	6.34108	2.66473	0.0308224	CG9928	CG9928
A_09_P061981	6.31149	2.65798	0.0312712	Sox102F	CG11153
GT_Dmelano_Specific_99	6.25071	2.64402	0.0251959	FBtr0072089	CG12491
A_09_P212415	6.20132	2.63258	0.0107288	mRpL41	CG12954
A_09_P017606	6.19007	2.62996	0.00110951	CG33459	CG33459
A_09_P215650	6.11728	2.61289	0.00192605	A_09_P215650
GT_Dmelano_Specific_878	6.07978	2.60402	0.0365424	FBtr0088838	CG7539
A_09_P163200	5.97154	2.5781	0.00747191	AI257623
GT_Dmelano_Specific_223	5.95095	2.57312	0.0237285	FBtr0074349	CG13003
A_09_P043326	5.81078	2.53873	0.0377641	Lcp2	CG8697
A_09_P000771	5.78492	2.5323	0.00493771	His4:CG33907	CG33907
A_09_P056696	5.72232	2.5166	0.000133042	Ilp5	CG33273
A_09_P009416	5.69921	2.51076	0.00215842	CG10476	CG10476
A_09_P165245	5.46138	2.44927	0.0206846	RE49242	FBcl0198089
A_09_P212515	5.3973	2.43224	0.00167326	A_09_P212515
A_09_P022196	5.38783	2.42971	0.00792673	CG14947	CG14947
A_09_P000451	5.3792	2.42739	0.0171486	FBtr0304855	CG43081
A_09_P108765	5.34913	2.4193	0.00294404	FI10913	CG1780
A_09_P028121	5.29199	2.40381	0.0297453	CG13902	CG13902
A_09_P025526	5.27026	2.39787	0.0144526	Obp56e	CG8462
GT_Dmelano_Specific_1258	5.26327	2.39596	0.0212616	FBtr0302254	CG42623
A_09_P035116	5.08832	2.34719	0.0230133	CG5932	CG5932
A_09_P020356	5.03358	2.33159	0.0107157	CG15818	CG15818
A_09_P045841	4.95895	2.31003	0.0235497	cpx	CG32490
A_09_P043321	4.82319	2.26999	0.047218	Lcp1	CG11650
A_09_P016476	4.79303	2.26094	0.0352931	CG32792	CG32792
A_09_P179545	4.78333	2.25802	0.0453173	A_09_P179545
A_09_P059146	4.77542	2.25563	0.0418135	CG31148	CG31148
A_09_P183720	4.67863	2.22609	0.0435487	TC239558	CG6416
A_09_P031571	4.67334	2.22445	0.00275358	NaPi-T	CG10207
A_09_P132155	4.66443	2.2217	0.0135322	Cyp6a20	CG10245
A_09_P071301	4.66191	2.22092	0.0331571	CG13641	CG13641
A_09_P197560	4.64735	2.21641	0.0157657	TC239419
A_09_P069991	4.63	2.21101	0.0474168	CG6569	CG6569
A_09_P065911	4.62972	2.21092	0.0315978	CG31771	CG31771
A_09_P013591	4.59407	2.19977	0.0342731	CG31740	CG31740
A_09_P139620	4.59253	2.19929	0.0216683	CG32364	CG32364
A_09_P132150	4.52076	2.17657	0.038479	Cyp6a9	CG10246
A_09_P006476	4.48276	2.16439	0.0103535	CG9027	CG9027
A_09_P058181	4.46956	2.16013	0.0141238	CG30360	CG30360
A_09_P072176	4.46074	2.15728	0.0305977	CG6277	CG6277
GT_Dmelano_Specific_629	4.42162	2.14458	0.0411101	FBtr0083059	CG7539
A_09_P179730	4.4192	2.14379	0.0030642	TC237388
A_09_P189860	4.37983	2.13087	0.0258909	TC224072	CG7376
A_09_P029496	4.37331	2.12873	0.0398845	Aldh	CG3752
A_09_P201585	4.3154	2.10949	0.0486932	ES697237
A_09_P013171	4.2951	2.10269	0.00405786	thetaTry	CG12385
A_09_P057376	4.25873	2.09042	0.0411726	CG30026	CG30026
A_09_P063371	4.24415	2.08547	0.0263209	CG12483	CG12483
A_09_P074886	4.23881	2.08366	0.0412621	Art9	CG9929
A_09_P032656	4.1621	2.05731	0.00869624	Scp2	CG14904
A_09_P001201	4.13105	2.04651	0.0421263	CG34054	CG34054
A_09_P060656	4.09164	2.03268	0.0430431	CG9989	CG9989
GT_Dmelano_Specific_1322	4.08486	2.03029	0.00242471	FBtr0071954	CG30194
A_09_P048991	4.05717	2.02047	0.0455837	CG31468	CG31468
A_09_P055181	3.99836	1.99941	0.0249507	Rpt4R	CG7257
A_09_P058106	3.99326	1.99757	0.0121014	CG30334	CG30334
A_09_P032571	3.94082	1.9785	0.00819406	Lcp65Ab2	CG18773
A_09_P173375	3.89748	1.96254	0.0234164	AT20617	FBcl0028631
A_09_P026226	3.87334	1.95358	0.043268	CG4363	CG4363
A_09_P003506	3.83738	1.94012	0.0242265	CG34267	CG34267
A_09_P025736	3.79795	1.92522	0.00675485	Cpr57A	CG18066
A_09_P149225	3.77209	1.91536	0.000421133	CG10621	CG10621
A_09_P009726	3.76713	1.91346	0.0285524	tko	CG7925
A_09_P026771	3.75457	1.90865	0.0300397	CG3085	CG3085
A_09_P054641	3.75421	1.90851	0.0231585	Or67d	CG14157
A_09_P218185	3.73968	1.90291	0.0335177	IP03328	FBcl0303644
A_09_P206140	3.6933	1.88491	0.00473012	CG34268	CG34268
A_09_P177615	3.66762	1.87485	0.0318751	dco	CG2048
A_09_P076611	3.66735	1.87474	0.0152484	Cyp4d14	CG3540
A_09_P006031	3.63653	1.86256	0.0441076	CG12914	CG12914
A_09_P194300	3.63233	1.8609	0.0155155	TC246281	CG15307
A_09_P048106	3.61604	1.85441	0.0290102	CG4716	CG4716
A_09_P048726	3.60776	1.8511	0.0284832	Alg-2	CG40410
A_09_P201365	3.59501	1.846	0.0262501	CG5367	CG5367
A_09_P065881	3.5414	1.82432	0.00939257	CG18477	CG18477
GT_Dmelano_Specific_372	3.5372	1.82261	0.0464106	FBtr0077914	CG7539
A_09_P034621	3.53562	1.82196	0.0183049	Cpr76Ba	CG9283
GT_Dmelano_Specific_1711	3.49882	1.80687	0.0162479	FBtr0087767	CG30058
GT_Dmelano_Specific_1535	3.49629	1.80582	0.017958	FBtr0079717	CG42819
A_09_P061326	3.49586	1.80565	0.000969981	CG9733	CG9733
A_09_P033676	3.48433	1.80088	0.0194729	CG4229	CG4229
A_09_P023676	3.46814	1.79416	0.0351584	CG10747	CG10747
A_09_P022191	3.4502	1.78668	0.0173988	CG14946	CG14946
A_09_P035636	3.44382	1.78401	0.00944434	CG14564	CG14564
A_09_P003011	3.4132	1.77112	0.0301447	CG34166	CG34166
A_09_P006886	3.40847	1.76912	0.00799545	CG8525	CG8525
GT_Dmelano_Specific_887	3.39291	1.76252	0.0404348	FBtr0088957	CG1600
GT_Dmelano_Specific_963	3.39191	1.7621	0.0142991	FBtr0100596	CG7539
GT_Dmelano_Specific_447	3.3818	1.75779	0.0220422	FBtr0079250	CG11567
A_09_P192995	3.37839	1.75634	0.00218259	TC246820	CG34394
GT_Dmelano_Specific_465	3.36564	1.75088	0.0323874	FBtr0079444	CG5261
A_09_P185690	3.35402	1.74589	0.0175289	TC244608
A_09_P116015	3.35178	1.74493	0.0294331	CG42500	CG42500
A_09_P197730	3.33317	1.7369	0.000278053	Ih	CG8585
A_09_P059586	3.29527	1.7204	0.0223419	Neu3	CG7649
A_09_P004541	3.29309	1.71944	0.0336482	CG34454	CG34454
A_09_P171795	3.2811	1.71418	0.0490047	A_09_P171795	CG12017
A_09_P014306	3.23179	1.69233	0.0138917	CG32024	CG32024
A_09_P046371	3.16842	1.66376	0.000927503	Nhe2	CG9256
A_09_P035611	3.12956	1.64596	0.0243027	CG14567	CG14567
A_09_P001431	3.12545	1.64407	0.0127041	NP12807550	CG40158
GT_Dmelano_Specific_718	3.10504	1.63461	0.0128231	FBtr0084929	CG4774
A_09_P188885	3.09044	1.62781	0.0196152	TC245938	CG43154
A_09_P217050	3.08878	1.62704	0.048298	CG13135	CG13135
A_09_P008686	3.07047	1.61846	0.0497936	CG10764	CG10764
A_09_P063316	3.04716	1.60746	0.039617	IM4	CG15231
A_09_P106305	3.04524	1.60656	0.0404596	org-1	CG11202
A_09_P181585	3.04276	1.60538	0.00516258	mof	CG3025
A_09_P018041	3.03564	1.602	0.0210865	CG13947	CG13947
A_09_P071501	3.03161	1.60008	0.0318052	to	CG11853
A_09_P018136	3.03128	1.59993	0.0139005	CG14339	CG14339
A_09_P125500	3.03126	1.59992	0.0329086	TC231303	CG4704
A_09_P218450	3.00466	1.5872	0.00838261	GH15759	CG4979
A_09_P043396	3.00228	1.58606	0.0187586	LvpH	CG8696
A_09_P106420	2.99599	1.58303	0.00350329	IP02723	CG8823
A_09_P003521	2.99595	1.58301	0.0452162	Cpr65Ax1	CG34270
A_09_P225695	2.97938	1.57501	0.00723373	LD40851	FBcl0173119
A_09_P108050	2.97349	1.57216	0.0257975	FI07764	CG10635
A_09_P186950	2.97218	1.57152	0.0367039	CG31731	CG31731
A_09_P032576	2.96875	1.56985	0.0121151	Lcp65Ab1	CG32400
A_09_P179240	2.96807	1.56952	0.047654	CR31339
A_09_P166675	2.96489	1.56798	0.0181498	TC240720	CG3772
A_09_P101010	2.96142	1.56629	0.0104337	IP05647	CG3539
A_09_P057986	2.94544	1.55848	0.0340334	CG30274	CG30274
A_09_P100010	2.94436	1.55795	0.0201918	CA803509
A_09_P208710	2.94347	1.55752	0.0343277	CK132321
A_09_P186475	2.93103	1.55141	0.00528724	TC240758	CG13024
A_09_P045346	2.91134	1.54168	0.0481269	AF171795	FBcl0000275
A_09_P112470	2.90136	1.53673	0.000658323	Obp19c	CG15457
A_09_P129235	2.89783	1.53497	0.0110237	CG11192	CG11192
A_09_P030551	2.87316	1.52264	0.0389631	Cyp9c1	CG3616
A_09_P190070	2.81202	1.49161	0.0148501	TC226369	CG4552
A_09_P025621	2.81083	1.491	0.0335096	CG8908	CG8908
A_09_P108620	2.804	1.48748	0.0182441	AT23338	CG15605
A_09_P061531	2.79322	1.48193	0.0430755	CG15550	CG15550
A_09_P063461	2.79273	1.48168	0.0401905	CG15068	CG15068
A_09_P126650	2.78969	1.48011	0.0468122	TC256330	CG11922
A_09_P058431	2.77946	1.47481	0.0384	TC233233	CG30428
A_09_P134700	2.77047	1.47013	0.00713154	TC222182	CG8179
A_09_P202685	2.7646	1.46707	0.0251419	TC248091	CG42378
A_09_P014486	2.74524	1.45693	0.0345194	CG32073	CG32073
A_09_P061361	2.72153	1.44442	0.00293157	CG15533	CG15533
A_09_P053586	2.71995	1.44358	0.0418527	CG8543	CG8543
A_09_P194885	2.71969	1.44344	0.0205247	Hsp27	CG4466
A_09_P226445	2.71907	1.44312	0.0184371	TC226917	CG31907
A_09_P029586	2.71088	1.43876	0.0045658	Mst35Ba	CG4479
A_09_P056096	2.71014	1.43837	0.0203631	CG13461	CG13461
A_09_P006316	2.70931	1.43792	0.00643431	CG13218	CG13218
A_09_P048346	2.70292	1.43452	0.0266894	Ptp10D	CG1817
A_09_P033531	2.69422	1.42987	0.0366952	CG13043	CG13043
A_09_P055911	2.6937	1.42959	0.00396186	CG13482	CG13482
A_09_P171535	2.68811	1.42659	0.0249886	GH06606	FBcl0125869
A_09_P040521	2.68306	1.42388	0.0126678	CG14219	CG14219
A_09_P189595	2.67839	1.42137	0.0437452	TC252226	CG8434
A_09_P183715	2.6385	1.39972	2.49917e-05	TC239568
A_09_P019741	2.63522	1.39792	0.0289954	CG14000	CG14000
A_09_P165905	2.62946	1.39477	0.0385677	TC238936
A_09_P211155	2.62893	1.39447	0.0166721	NP1342224	CG14147
A_09_P064771	2.61382	1.38616	0.0225303	Msi	CG32178
A_09_P008496	2.61101	1.38461	0.0433694	CG5550	CG5550
GT_Dmelano_Specific_1371	2.60216	1.37971	0.00919272	FBtr0073591	CG7539
A_09_P079521	2.59435	1.37537	0.035355	CG2217	CG2217
GT_Dmelano_Specific_1141	2.58616	1.37081	0.0443472	FBtr0300412	CG7539
A_09_P147930	2.5757	1.36497	0.0279801	RpS23	CG8415
A_09_P169325	2.56874	1.36106	0.0359904	TC249644
A_09_P034886	2.56706	1.36012	0.00366111	CG7365	CG7365
A_09_P200785	2.56291	1.35778	0.0483241	EC216898
GT_Dmelano_Specific_642	2.54843	1.34961	0.0219204	FBtr0083502	CG7539
A_09_P223300	2.53572	1.3424	0.0153052	TC255931
A_09_P169960	2.51483	1.33046	0.0235949	TC254157
GT_Dmelano_Specific_939	2.51173	1.32868	0.021772	FBtr0091964	CG33950
A_09_P018941	2.51059	1.32803	0.020265	CG15408	CG15408
A_09_P022951	2.50705	1.32599	0.0382318	CG18563	CG18563
A_09_P168135	2.49489	1.31898	0.0386442	TC241698	CG40251
A_09_P054091	2.49124	1.31686	0.0111022	CG13310	CG13310
A_09_P001501	2.48716	1.3145	0.0346226	CG40189	CG40189
A_09_P038656	2.47998	1.31033	0.00359958	CG18157	CG18157
A_09_P064526	2.47806	1.30921	0.00937298	Cpr65Au	CG18778
A_09_P214980	2.45968	1.29847	0.0268716	TC229176
A_09_P054101	2.45603	1.29633	0.00575366	CG13312	CG13312
A_09_P003006	2.45273	1.29439	0.0395149	CG34165	CG34165
A_09_P075311	2.45122	1.2935	0.00966353	CG6687	CG6687
A_09_P172015	2.44831	1.29179	0.0120361	AT04666	CG7480
A_09_P164550	2.44145	1.28774	0.0159314	AA264398	CG16928
A_09_P017101	2.43225	1.28229	0.0104099	pen-2	CG33198
A_09_P019261	2.43084	1.28145	0.0299845	Taf12L	CG15632
A_09_P100340	2.42928	1.28053	0.0164476	RE25914	CG34198
A_09_P027001	2.42012	1.27508	0.0423215	CG10332	CG10332
A_09_P167930	2.40898	1.26843	0.00363847	TC241527
A_09_P216740	2.38837	1.25603	0.0236735	CG15199	CG15199
A_09_P149005	2.38777	1.25566	0.0161049	TC236551	CG10992
A_09_P018481	2.37686	1.24906	0.0394308	CG4267	CG4267
A_09_P153360	2.37402	1.24733	0.0231197	CG16713	CG16713
A_09_P167355	2.36858	1.24402	0.0343075	TC240598	CG40064
A_09_P037071	2.36857	1.24401	0.0419558	Sp7	CG3066
A_09_P028366	2.36635	1.24267	0.0395717	CG18170	CG18170
A_09_P180530	2.36482	1.24173	0.0142404	TC235712
A_09_P046511	2.3626	1.24038	0.012212	AY665374
A_09_P004391	2.36221	1.24014	0.00397666	CG34426	CG34426
A_09_P069471	2.34793	1.23139	0.0220423	CG4390	CG4390
A_09_P032556	2.34472	1.22942	0.0420274	Lcp65Ae	CG10529
A_09_P051786	2.3388	1.22577	0.0258637	Su(Ste):CR42444	CR42444
A_09_P074286	2.33142	1.22121	0.00138127	GstD9	CG10091
A_09_P006281	2.32682	1.21836	0.0353121	CG7722	CG7722
A_09_P069966	2.317	1.21226	0.0339363	CG42335	CG42335
GT_Dmelano_Specific_387	2.3092	1.20739	0.00854657	FBtr0078188	CG7539
A_09_P051221	2.30431	1.20434	0.0367662	Calx	CG5685
A_09_P058501	2.30224	1.20304	0.023138	CG30456	CG30456
A_09_P053161	2.29944	1.20128	0.0230955	CG42269	CG42269
A_09_P206110	2.29287	1.19716	0.0286971	TC249201	CG15515
A_09_P174495	2.27548	1.18617	0.0206603	CO325911	CG7785
A_09_P031501	2.23987	1.16341	0.0315577	xmas-1	CG32561
A_09_P023926	2.23606	1.16096	0.0416995	CG9265	CG9265
A_09_P180665	2.23596	1.1609	0.0273763	TC237956	CG8649
A_09_P206100	2.23033	1.15726	0.00706458	TC243699
A_09_P107930	2.22746	1.1554	0.0490914	CG11825	CG11825
A_09_P006856	2.21726	1.14878	0.00793481	Cpr49Af	CG8510
A_09_P175985	2.20659	1.14182	0.0267706	CK132619	CG14270
A_09_P172740	2.19698	1.13552	0.0495729	CG42321	CG42321
A_09_P199530	2.1937	1.13337	0.00352817	TepI	CG18096
A_09_P032581	2.19012	1.13101	0.0366874	Lcp65Aa	CG7287
A_09_P100588	2.18764	1.12938	0.00170823	CG32601	CG32601
A_09_P006356	2.17925	1.12383	0.0145516	Cpr47Ea	CG9079
A_09_P182655	2.1777	1.12281	0.0257419	TC239019
A_09_P011581	2.17583	1.12156	0.0491809	ple	CG10118
A_09_P177600	2.15962	1.11078	0.021327	mol	CG4482
A_09_P001576	2.1565	1.10869	0.0389274	CG40245	CG40245
GT_Dmelano_Specific_1355	2.1517	1.10548	0.0287139	FBtr0073115	CG11537
A_09_P217300	2.15057	1.10472	0.0180094	CG15829	CG15829
A_09_P143820	2.14582	1.10153	0.0452621	TC242574	CG12400
A_09_P073736	2.14094	1.09825	0.0354364	scpr-C	CG5106
A_09_P164330	2.13293	1.09284	0.0210541	CG6415	CG6415
A_09_P065281	2.12523	1.08762	0.0362206	ZnT35C	CG3994
A_09_P193320	2.12261	1.08584	0.00199264	TC251002
A_09_P113095	2.11874	1.0832	0.0419468	IP05345	CG13063
A_09_P070856	2.11602	1.08135	0.0280734	CG12268	CG12268
A_09_P009241	2.11505	1.08069	0.000992573	CG18609	CG18609
A_09_P059961	2.11487	1.08057	0.0328166	CG31477	CG31477
A_09_P075741	2.11056	1.07763	0.0149443	Zip3	CG6898
A_09_P038806	2.10452	1.07349	0.00945819	CG9009	CG9009
GT_Dmelano_Specific_250	2.09972	1.0702	0.0166521	FBtr0074950	CG14101
A_09_P013201	2.08131	1.05749	0.0277469	caz	CG3606
A_09_P225815	2.08047	1.05691	0.0375159	TC225556	CG3002
GT_Dmelano_Specific_499	2.07824	1.05536	0.0114384	FBtr0080169	CG33129
A_09_P003061	2.07571	1.0536	0.00736848	CG34176	CG34176
A_09_P144750	2.07536	1.05336	0.0277366	Hsp60B	CG2830
A_09_P216490	2.07498	1.0531	0.037372	CG13427	CG13427
GT_Dmelano_Specific_162	2.06918	1.04906	0.0118042	FBtr0073106	CG32276
A_09_P178575	2.06467	1.04591	0.0311118	AT26853	CG9871
A_09_P016706	2.06268	1.04452	0.000773053	CG33012	CG33012
A_09_P057431	2.05481	1.039	0.0450512	Cpr49Aa	CG30045
A_09_P030711	2.05312	1.03782	0.0223631	Try29F	CG9564
A_09_P054086	2.05277	1.03757	0.0284432	CG5804	CG5804
A_09_P060306	2.04789	1.03414	0.0139147	CG31642	CG31642
A_09_P171165	2.04783	1.0341	0.00450541	CG17636	CG17636
GT_Dmelano_Specific_121	2.04575	1.03263	0.0228981	FBtr0072529	CG7539
A_09_P213685	2.04317	1.03081	0.0453897	Sgs7	CG18087
A_09_P145005	2.0411	1.02935	0.02221	TC230968	CG16873
A_09_P213730	2.03929	1.02807	0.00375929	RH06474	FBcl0257669
A_09_P070531	2.03756	1.02684	0.00802852	CG17109	CG17109
GT_Dmelano_Specific_508	2.03449	1.02466	0.0304608	FBtr0080332	CG5353
A_09_P072426	2.0319	1.02283	0.00707623	CG12428	CG12428
A_09_P052241	2.03159	1.02261	0.0155313	U84756
A_09_P019501	2.01918	1.01377	0.0152318	Cyp28d1	CG10833
A_09_P072036	2.01428	1.01027	0.0270787	TwdlN	CG5476
A_09_P054096	2.01331	1.00957	0.0494205	CG13311	CG13311
A_09_P143500	2.01109	1.00797	0.0325586	TC242059
A_09_P002426	2.00862	1.0062	0.0477059	CG40485	CG40485
A_09_P188075	2.00755	1.00544	0.0053334	TC246213
A_09_P064061	2.00216	1.00156	0.0164956	TepIV	CG10363
A_09_P079281	2.00206	1.00148	0.00640149	Tim10	CG9878

## Sheet: Down_Suppressor_178
List of 178 Down-regulated (1 Fold) genes in Kum170/+; itprsv35/ug3 (Suppressor) Fold change = Log2 of Normalized intensity values and pValue <0.05
Systematic/Pobe ID	Normalized Intensity	Fold Change	t-test P-value	GeneName	CGID
A_09_P040586	0.0284382	-5.13603	0.0163859	Sec61gamma	CG14214
A_09_P073376	0.0644342	-3.95603	0.00857266	Npc2c	CG3934
A_09_P026071	0.132284	-2.91829	0.0307334	CG17974	CG17974
A_09_P018371	0.140088	-2.83559	0.0273681	CG15358	CG15358
A_09_P174030	0.162192	-2.62422	0.00449605	EC267661
A_09_P112980	0.17905	-2.48156	0.0254024	CG6602	CG6602
A_09_P043736	0.189775	-2.39764	0.0461674	MtnB	CG4312
A_09_P024861	0.202526	-2.30382	0.0414108	CG2064	CG2064
A_09_P113460	0.221018	-2.17777	0.0235411	Gr98a	CG13976
A_09_P204435	0.226826	-2.14034	0.00204446	TC239158
A_09_P130840	0.232178	-2.1067	0.0305008	Rpt4	CG3455
A_09_P039596	0.238913	-2.06544	0.0197705	CG4829	CG4829
A_09_P024856	0.239468	-2.0621	0.0214419	CG2065	CG2065
A_09_P061401	0.239623	-2.06116	0.0108017	Jon99Fi	CG18030
A_09_P038606	0.246933	-2.01781	0.00882423	CG13403	CG13403
A_09_P038786	0.249132	-2.00502	0.0130379	CG14406	CG14406
A_09_P039591	0.255148	-1.97059	0.0428122	ppk28	CG4805
A_09_P186535	0.258647	-1.95095	0.0153782	TC240250
A_09_P200790	0.262399	-1.93016	0.0109738	EC228469
A_09_P216775	0.264935	-1.91629	0.00136857	CG34411	CG34411
A_09_P043836	0.26573	-1.91197	0.00690789	net	CG11450
A_09_P041261	0.269348	-1.89245	0.0155344	CG2650	CG2650
A_09_P167640	0.269524	-1.89151	0.0452569	TC238441	CG11491
A_09_P067571	0.272075	-1.87792	0.0380962	wuho	CG15897
A_09_P183655	0.27957	-1.83872	0.0296576	TC239536	CG3613
A_09_P025496	0.281125	-1.83072	0.0354511	CG15905	CG15905
A_09_P163175	0.289497	-1.78838	0.0488669	BP557850	CG31195
A_09_P045016	0.291186	-1.77999	0.0169432	Z22224
A_09_P142135	0.293738	-1.7674	0.0305602	AT02774	CG11333
A_09_P077466	0.300113	-1.73642	0.00209539	unc-119	CG1659
A_09_P176255	0.303616	-1.71968	0.0482199	BP560341
A_09_P090315	0.306847	-1.70441	0.0256311	HL03834	FBcl0149373
A_09_P053261	0.310281	-1.68835	0.0131979	CG10163	CG10163
A_09_P199640	0.310678	-1.68651	0.0152234	NP365765
A_09_P167085	0.322131	-1.63428	0.0400148	TC240986	CG41141
A_09_P171220	0.322671	-1.63186	0.0337238	TC239503
A_09_P090115	0.323984	-1.626	0.0483283	ct	CG11387
A_09_P044401	0.32681	-1.61348	0.0264154	rib	CG7230
A_09_P162655	0.326832	-1.61338	0.0330403	GM04590	FBcl0140511
A_09_P117130	0.327088	-1.61225	0.0341858	Gyc32E	CG33114
A_09_P215980	0.327197	-1.61177	0.0418471	TC236892	CG40294
A_09_P090556	0.327587	-1.61005	0.0118636	Eip63F-2
A_09_P000031	0.329375	-1.6022	0.0449522	Cyp12d1-d	CG33503
A_09_P091340	0.330333	-1.59801	0.00683795	zpg	CG10125
A_09_P184080	0.331438	-1.59319	0.0229729	LP01161	FBcl0181115
A_09_P210105	0.334949	-1.57799	0.00801282	CO345530	CG18377
A_09_P115900	0.335144	-1.57715	0.0478333	CG5157	CG5157
A_09_P209510	0.338628	-1.56223	0.0454032	FBtr0304959	CG43120
A_09_P162610	0.339854	-1.55701	0.0369368	EC262743
A_09_P200135	0.340233	-1.55541	0.0471751	EC228416
A_09_P024906	0.342649	-1.54519	0.0137523	CG1946	CG1946
A_09_P016581	0.343979	-1.53961	0.042616	CG32835	CG32835
A_09_P162740	0.346195	-1.53034	0.0300602	CO302521
A_09_P002541	0.349573	-1.51634	0.0172283	CG34114	CG34114
A_09_P054486	0.350642	-1.51193	0.0496119	CG18180	CG18180
A_09_P067531	0.351531	-1.50828	0.000513092	Ca-alpha1T	CG15899
A_09_P212285	0.352459	-1.50447	0.0184292	SD06617	FBcl0279544
A_09_P049066	0.353264	-1.50118	0.0144076	AT20189	FBcl0039011
A_09_P201915	0.355359	-1.49265	0.0368469	A_09_P201915	CG7832
A_09_P161740	0.355538	-1.49193	0.0209832	CG31690	CG31690
A_09_P012121	0.355584	-1.49174	0.0070719	Rbp9	CG3151
A_09_P166395	0.360331	-1.4726	0.034647	CG8001	CG8001
A_09_P129565	0.364307	-1.45677	0.0426133	beat-VII	CG42242
A_09_P181195	0.364645	-1.45544	0.0481291	TC235409	CG12002
A_09_P184365	0.365543	-1.45189	0.00163439	CG13640	CG13640
A_09_P061426	0.366835	-1.4468	0.0365083	CG9698	CG9698
A_09_P209210	0.367229	-1.44525	0.0187976	CO176939
A_09_P046576	0.367474	-1.44429	0.0257052	LP19363	CG7118
A_09_P185705	0.369385	-1.4368	0.0234688	CG33136	CG33136
A_09_P058636	0.377906	-1.4039	0.0276391	Cyp12d1-p	CG30489
A_09_P116961	0.380261	-1.39494	0.0272699	TC223241	CG32904
A_09_P226385	0.381498	-1.39025	0.00506439	TC252095	CG33556
A_09_P189525	0.381785	-1.38917	0.0291087	Glu-RIB	CG4481
A_09_P191165	0.383683	-1.38201	0.0221358	A_09_P191165	CG42253
A_09_P203695	0.384295	-1.37971	0.0042375	Rim	CG33547
A_09_P071291	0.387255	-1.36864	0.00830574	A_09_P071291
A_09_P198100	0.388351	-1.36457	0.0332493	TC235311	CG17800
A_09_P151940	0.389659	-1.35972	0.0114261	Blimp-1	CG5249
A_09_P206315	0.391366	-1.35341	0.0107866	CG30343	CG30343
A_09_P031136	0.391962	-1.35121	0.0418849	Cyp6a17	CG10241
A_09_P053561	0.393082	-1.3471	0.0494076	CG18417	CG18417
A_09_P059641	0.395532	-1.33813	0.0363099	CG31343	CG31343
A_09_P022641	0.396412	-1.33493	0.0142557	CG10859	CG10859
A_09_P034436	0.39673	-1.33377	0.0325577	CG6839	CG6839
A_09_P056796	0.396978	-1.33287	0.0410667	FucTC	CG40305
A_09_P160780	0.397439	-1.33119	0.0195809	BI573707	CG30291
A_09_P124685	0.397972	-1.32926	0.00549706	TC230214	CG6298
A_09_P006166	0.397993	-1.32918	0.0149044	CG12934	CG12934
A_09_P002691	0.398106	-1.32877	0.044056	CG17672	CG17672
A_09_P223585	0.399567	-1.32349	0.0367268	jog	CG11940
A_09_P184900	0.399639	-1.32323	0.000662645	Eip93F	CG18389
A_09_P013731	0.399835	-1.32252	0.0330629	CG31789	CG31789
A_09_P104225	0.402759	-1.31201	0.0269071	g	CG10986
GT_Dmelano_Specific_441	0.407353	-1.29565	0.0379359	FBtr0079194	CG18783
A_09_P196505	0.408419	-1.29188	0.00350692	TC233161	CG5446
A_09_P209160	0.408892	-1.29021	0.0368007	A_09_P209160	CG31666
A_09_P057081	0.409589	-1.28775	0.0279281	CG12880	CG12880
A_09_P053941	0.410456	-1.2847	0.029623	Jon66Cii	CG7170
A_09_P177570	0.411041	-1.28265	0.00949993	GM09255	FBcl0138523
A_09_P161470	0.414	-1.2723	0.0167077	CO152740
A_09_P226115	0.416137	-1.26487	0.0225761	TC226189	CG13722
A_09_P223555	0.419032	-1.25487	0.0338519	TC242019
A_09_P211225	0.420795	-1.24881	0.00503752	NP604775	CG12710
A_09_P049756	0.420988	-1.24815	0.040572	HL02328	FBcl0149286
A_09_P143545	0.421181	-1.24749	0.0357472	TC256098	CG9003
A_09_P034941	0.421271	-1.24718	0.0114647	CG6996	CG6996
A_09_P132285	0.421594	-1.24608	0.0389847	sano	CG12758
A_09_P077181	0.423386	-1.23995	0.00144087	GluClalpha	CG7535
GT_Dmelano_Specific_1806	0.424108	-1.2375	0.00607981	FBtr0112616	CG34379
A_09_P070026	0.427396	-1.22636	0.0252993	CG17843	CG17843
A_09_P069916	0.42783	-1.22489	0.0497591	CG6475	CG6475
A_09_P160865	0.428787	-1.22167	0.0122369	BP549158
A_09_P196535	0.430276	-1.21666	0.0119427	TC236615	CG9470
A_09_P213715	0.430451	-1.21608	0.0421033	RH33996	FBcl0245444
A_09_P203155	0.432034	-1.21078	0.0321777	TC245487
A_09_P040136	0.432127	-1.21047	0.0423931	CG6461	CG6461
A_09_P224680	0.432442	-1.20942	0.0355725	TC246418
A_09_P009991	0.433677	-1.20531	0.0387871	vg	CG3830
GT_Dmelano_Specific_1048	0.43595	-1.19776	0.0177891	FBtr0290128	CG34400
A_09_P017256	0.436257	-1.19675	0.0126334	Ste:CG33240	CG33240
A_09_P190470	0.4363	-1.19661	0.0118821	LD26231	FBcl0167249
A_09_P025516	0.438415	-1.18963	0.00988882	Obp56a	CG11797
A_09_P063711	0.439277	-1.1868	0.00971774	CG42339	CG42339
A_09_P015226	0.441376	-1.17992	0.00705261	CG32302	CG32302
A_09_P043171	0.441472	-1.17961	0.00738998	Ca-alpha1D	CG4894
A_09_P047691	0.44188	-1.17827	0.0464437	pHCl	CG33989
A_09_P213775	0.443138	-1.17417	0.0207221	CG30419	CG30419
A_09_P176245	0.4468	-1.1623	0.0315537	BP549115
A_09_P112760	0.448	-1.15843	0.0495705	IP01825	FBcl0001066
A_09_P218545	0.449718	-1.15291	0.0148453	RE60237	CG5907
A_09_P028161	0.450613	-1.15004	0.0137512	CG13908	CG13908
A_09_P191555	0.450862	-1.14924	0.0276581	A_09_P191555
A_09_P056576	0.451355	-1.14767	0.0243792	CG8147	CG8147
A_09_P214135	0.453011	-1.14238	0.0172162	RH39037	FBcl0261675
A_09_P027086	0.454213	-1.13856	0.0261453	CG5532	CG5532
A_09_P064391	0.455925	-1.13313	0.0121745	7B2	CG1168
A_09_P226190	0.457722	-1.12746	0.01712	bab1	CG9097
A_09_P129300	0.458683	-1.12443	0.0361603	CG18609	CG18609
A_09_P063881	0.459739	-1.12111	0.0321844	CG18661	CG18661
A_09_P180455	0.45988	-1.12067	0.0368461	A_09_P180455
A_09_P178520	0.459961	-1.12042	0.0465413	CG32479	CG32479
A_09_P126835	0.460052	-1.12013	0.0275536	CG15255	CG15255
A_09_P186050	0.461326	-1.11614	0.00371864	TC244860	CG5765
A_09_P181005	0.462602	-1.11216	3.50099e-05	SD17750	CG42613
A_09_P063201	0.464513	-1.10621	0.00843275	CG13826	CG43286
A_09_P053131	0.467885	-1.09577	0.0141455	Jon65Aiii	CG6483
A_09_P188785	0.469912	-1.08954	0.0346898	TC244824
A_09_P025801	0.472856	-1.08053	0.0294879	CG16799	CG16799
GT_Dmelano_Specific_306	0.475864	-1.07138	0.0173156	FBtr0076301	CG32056
A_09_P090885	0.477446	-1.06659	0.0127313	RE46111	FBcl0220999
A_09_P215490	0.477587	-1.06616	0.042168	CG9162	CG9162
A_09_P197685	0.478519	-1.06335	0.00391105	GM09783	FBcl0141851
A_09_P222915	0.47893	-1.06211	0.0322238	dpr8	CG32600
A_09_P215705	0.479136	-1.06149	0.0345976	TC247504
A_09_P223055	0.479588	-1.06013	0.0480625	TC242868
A_09_P171125	0.481602	-1.05409	0.0117459	CG42492	CG42492
A_09_P030986	0.481737	-1.05368	0.026753	alpha-Est7	CG1112
A_09_P023401	0.483284	-1.04906	0.00959097	CG10750	CG10750
A_09_P074701	0.483836	-1.04741	0.0391048	CG8774	CG8774
A_09_P009441	0.484475	-1.04551	0.01612	CG7461	CG7461
A_09_P019381	0.48458	-1.04519	0.0160564	Jon25Biii	CG8871
A_09_P162790	0.48574	-1.04174	0.00798706	EC266692
A_09_P046436	0.486389	-1.03982	0.00427825	FBtr0303387	CG42768
A_09_P090045	0.487462	-1.03664	0.0291445	CG31759	CG31759
A_09_P034861	0.489288	-1.03124	0.0128661	NPFR76F	CG7395
A_09_P144995	0.489877	-1.02951	0.0109499	unc-13	CG2999
A_09_P043691	0.490768	-1.02689	0.0291699	ms(3)K81	CG14251
A_09_P161640	0.492259	-1.02251	0.0493926	CO181735
A_09_P017346	0.492989	-1.02037	0.00321606	Muc68E	CG33265
A_09_P076856	0.49367	-1.01838	0.0374867	Nach	CG8178
A_09_P213345	0.493854	-1.01784	0.0103771	RH54175	FBcl0242429
A_09_P130005	0.494222	-1.01677	0.0203289	gfA	CG32538
A_09_P045936	0.494596	-1.01568	0.00752968	RhoGAPp190	CG32555
A_09_P201690	0.494701	-1.01537	0.0327011	TC244853
A_09_P055896	0.49565	-1.01261	0.0349559	CG7768	CG7768
A_09_P160350	0.497712	-1.00662	0.0138584	AA141472
A_09_P055516	0.497776	-1.00643	0.0279321	Ent3	CG11010
A_09_P175865	0.499444	-1.00161	0.00155709	CO302069
