# Supplementary material for: Patterns of Gene Expression in Drosophila InsP3 Receptor Mutant Larvae Reveal a Role for InsP3 Signaling in Carbohydrate and Energy Metabolism
Source: PLoS One. 2011 Aug 25;6(8):e24105. doi: 10.1371/journal.pone.0024105 (PMC3162032; doi:10.1371/journal.pone.0024105)
Supplement: Table S4 — A list of up-regulated and down-regulated genes with log2 fold change ≥1; P <0.05 in rescued larvae ( UASitpr+/+; Dilp2GAL4/+; itprsv35/ug3 ). (XLS) [file pone.0024105.s005.xls]

## Sheet: Up_Rescue_515
List of 515 Up-regulated (1 Fold) genes in UASitpr+/+; Dilp2GAL4/+; itprsv35/ug3(Rescue) Fold change = Log2 of Normalized intensity values and pValue <0.05
Systematic/Pobe ID	Normalized Intensity	Fold Change	t-test P-value	GeneName	CGID
A_09_P008421	88.8979	6.47408	0.000359867	CG8317	CG8317
A_09_P128785	66.0142	6.04471	0.00159601	LP12795
A_09_P218850	40.3251	5.33361	0.000162311	SD10843	FBcl0275218
A_09_P066941	35.1732	5.1364	9.11901e-05	CG6379	CG6379
A_09_P043846	29.4438	4.87989	0.000474959	ng1	CG10781
A_09_P143720	25.7254	4.68512	0.000263398	TC252857
A_09_P104310	22.3667	4.48328	0.00790444	Hf	CG10658
A_09_P019031	21.8424	4.44906	0.00066784	CG8852	CG8852
A_09_P029691	20.5864	4.36362	8.01089e-05	l(2)dtl	CG11295
A_09_P209075	18.9734	4.24591	0.00011572	CO273086
A_09_P218525	18.8153	4.23384	0.0017331	GH01976	FBcl0136637
A_09_P065041	17.4947	4.12885	0.000132066	Kap3	CG11759
A_09_P184135	17.4482	4.12501	0.000977208	TC239807
A_09_P004201	16.5247	4.04655	0.000533768	pan	CG34403
A_09_P171285	15.5342	3.95737	0.000704142	A_09_P171285
A_09_P009086	15.1377	3.92008	0.0104003	CG18107	CG18107
A_09_P153830	14.9096	3.89817	0.00993316	CG33470	CG33470
A_09_P054986	14.5386	3.86181	1.01281e-06	CG33268	CG33268
GT_Dmelano_Specific_1238	14.0971	3.81733	0.0146332	FBtr0302116	jbug
A_09_P163060	12.9858	3.69887	0.00103075	BP557102
A_09_P177315	11.5136	3.52527	0.00460516	TC235699
A_09_P090900	11.3971	3.51059	0.00713842	IP05714	CR42738
A_09_P173970	11.2988	3.49809	0.00518977	EC262658
A_09_P188805	11.2161	3.48749	0.018001	CG34384	CG34384
A_09_P009081	11.0362	3.46417	0.0421519	IM1	CG18108
A_09_P223015	10.7221	3.42252	0.00293053	TC242841
A_09_P023676	10.6128	3.40773	0.00581048	CG10747	CG10747
A_09_P006086	10.5403	3.39784	0.00304751	Ir47a	CG12900
A_09_P205015	10.2192	3.35321	0.00936944	TC248778
A_09_P000101	10.2132	3.35236	0.00267937	D2R	CG33517
A_09_P178085	10.0942	3.33546	0.00706013	TC236304
A_09_P112840	9.99211	3.32079	0.00590102	CG10931	CG10931
A_09_P021811	9.72992	3.28243	0.00174751	CG17134	CG17134
A_09_P014066	9.56004	3.25702	0.0458595	CG31904	CG31904
A_09_P018036	9.27044	3.21264	0.0242383	CG12506	CG12506
A_09_P058631	9.17551	3.19779	0.00754195	CG30488	CG30488
A_09_P128045	9.15875	3.19515	0.00837234	Prx2540-2	CG11765
A_09_P009076	8.96751	3.16471	0.000277644	IM23	CG15066
A_09_P016916	8.804	3.13816	0.00132916	CG33137	CG33137
A_09_P181555	8.80045	3.13758	0.000626991	TC238424
A_09_P180145	8.79327	3.1364	0.00099477	TC237666
A_09_P111995	8.55904	3.09745	0.000723326	NP604237	CG34350
A_09_P013661	8.53345	3.09313	0.00872232	CG31772	CG31772
A_09_P210960	8.42405	3.07451	0.00541096	EL877737	CR11386
A_09_P192070	8.41584	3.07311	0.00423406	TC250513
A_09_P166750	8.37331	3.0658	0.00729522	TC240774
A_09_P191465	8.11223	3.0201	0.0320648	CG2962	CG2962
A_09_P012171	8.01206	3.00217	0.0012563	ng2	CG14266
A_09_P175420	7.91098	2.98386	0.000944072	IP16012	FBcl0303710
A_09_P160570	7.43733	2.89478	0.00531897	BI162234	CG9984
A_09_P027071	7.40732	2.88895	0.0019435	CG13560	CG13560
A_09_P091205	7.31615	2.87108	0.000674983	AF102239
A_09_P029911	7.17245	2.84247	0.0025243	Cyp6a8	CG10248
A_09_P022806	7.11712	2.83129	0.0138098	LSm7	CG13277
A_09_P223155	7.09407	2.82661	0.0126436	TC255820	CG11661
A_09_P054981	6.94015	2.79497	0.000154761	CG7377	CG7377
A_09_P063421	6.84934	2.77596	0.0148883	CG15353	CG15353
A_09_P210220	6.82517	2.77086	0.0140377	CG33267	CG33267
A_09_P152625	6.75342	2.75562	0.0220014	CG42319	CG42319
A_09_P008326	6.67237	2.7382	0.000402603	CG7997	CG7997
A_09_P012176	6.62488	2.72789	0.01453	ng3	CG10788
A_09_P188766	6.60795	2.7242	0.000896243	TC244689
A_09_P223915	6.46927	2.6936	0.0021775	A_09_P223915
A_09_P189155	6.46399	2.69242	0.00398585	A_09_P189155
A_09_P027001	6.32425	2.66089	0.00471308	CG10332	CG10332
A_09_P006281	6.24113	2.64181	0.00909842	CG7722	CG7722
A_09_P026196	6.22107	2.63716	0.00178648	LBR	CG5585
A_09_P047351	6.19499	2.6311	0.017101	CG31465	CG31465
A_09_P139620	6.13819	2.61781	0.00131583	CG32364	CG32364
A_09_P161935	6.13555	2.61719	0.00212612	CO277479
A_09_P017606	6.12614	2.61498	0.000267304	CG33459	CG33459
A_09_P163200	6.02197	2.59024	0.00161311	AI257623
A_09_P062971	5.98607	2.58161	0.0219354	CG14265	CG14265
A_09_P196445	5.90714	2.56246	0.0109331	TC255390
A_09_P173375	5.866	2.55238	0.0138665	AT20617	FBcl0028631
A_09_P070076	5.82688	2.54272	0.0127731	CG5778	CG5778
A_09_P075076	5.78759	2.53296	0.0482686	CG14850	CG14850
A_09_P013171	5.75596	2.52506	0.00382653	thetaTry	CG12385
A_09_P221770	5.66833	2.50292	0.0119416	U58282
A_09_P074406	5.66785	2.5028	0.00645203	Octbeta2R	CG33976
A_09_P049106	5.66649	2.50246	0.00248698	AT28259	CG1842
A_09_P019626	5.56148	2.47547	0.0164679	CG14017	CG14017
A_09_P212415	5.55241	2.47311	0.00755939	mRpL41	CG12954
A_09_P016476	5.53694	2.46909	0.00202069	CG32792	CG32792
A_09_P000771	5.5027	2.46014	0.00200211	His4:CG33907	CG33907
A_09_P163560	5.48876	2.45648	0.00682154	EL873953
GT_Dmelano_Specific_1258	5.46826	2.45108	0.000570645	FBtr0302254	CG42623
A_09_P215650	5.42637	2.43999	0.00383593	A_09_P215650
A_09_P143370	5.38553	2.42909	0.0166099	TC241875
A_09_P064076	5.3297	2.41405	0.0295575	TepI	CG18096
A_09_P037861	5.24883	2.392	0.0186512	CG15741	CG15741
A_09_P019056	5.22712	2.38602	0.0343809	CG3513	CG3513
A_09_P197560	5.19989	2.37848	0.00123965	TC239419
GT_Dmelano_Specific_99	5.17933	2.37277	0.00025149	FBtr0072089	CG12491
A_09_P113020	5.17644	2.37196	0.0172039	CG32061	CG32061
A_09_P202095	5.17533	2.37165	0.000823076	A_09_P202095
A_09_P007841	5.15689	2.3665	0.00269101	Cyp6a20	CG10245
A_09_P006476	5.15658	2.36642	0.00162516	CG9027	CG9027
A_09_P210430	5.14799	2.36401	0.00376415	A_09_P210430
A_09_P074886	5.1385	2.36135	0.00544576	Art9	CG9929
A_09_P037381	5.06669	2.34104	0.0152831	CG2124	CG2124
A_09_P051991	5.03683	2.33252	0.00964402	S77925
A_09_P045841	5.02286	2.32851	0.00861597	cpx	CG32490
A_09_P000451	4.95797	2.30975	0.0037783	FBtr0304855	CG43081
A_09_P063466	4.95265	2.3082	0.0319334	CG15065	CG15065
A_09_P209100	4.94263	2.30528	0.00152932	CO304209	CG11151
A_09_P201585	4.89167	2.29033	0.00960644	ES697237
A_09_P218185	4.8503	2.27807	0.00236832	IP03328	FBcl0303644
A_09_P181585	4.78322	2.25798	0.000680658	mof	CG3025
A_09_P214835	4.76701	2.25309	0.0495155	CG8475	CG8475
A_09_P116845	4.69963	2.23255	0.00984718	TC244971
A_09_P201365	4.65099	2.21754	0.0077251	CG5367	CG5367
A_09_P034331	4.62796	2.21038	0.00424669	CG12477	CG12477
A_09_P170270	4.62007	2.20791	0.00480853	TC237562
A_09_P026771	4.61344	2.20584	0.00553017	CG3085	CG3085
A_09_P065911	4.59847	2.20115	0.00917444	CG31771
A_09_P003101	4.58302	2.1963	0.0336648	CG34185	CG34185
A_09_P029881	4.55613	2.18781	5.52354e-06	Chit	CG5210
A_09_P149315	4.55002	2.18587	0.00679879	TC236919	CG13027
A_09_P007136	4.54359	2.18383	0.000995373	CG13325	CG13325
A_09_P043326	4.5164	2.17517	0.0233177	Lcp2	CG8697
A_09_P076141	4.51201	2.17377	0.0206839	CG17283	CG17283
A_09_P136280	4.41008	2.14081	0.034623	Mef2	CG1429
A_09_P171630	4.40318	2.13854	0.0409624	CG42364	CG42364
A_09_P022946	4.38125	2.13134	0.0118259	CG6639	CG6639
A_09_P181525	4.35304	2.12202	0.00245575	Arr1	CG5711
A_09_P212515	4.34944	2.12083	0.00214447	A_09_P212515
A_09_P042371	4.31791	2.11033	0.000329344	fj	CG10917
A_09_P068471	4.28729	2.10007	0.000372631	CG12057	CG12057
A_09_P064661	4.28396	2.09894	0.0304431	CG16741	CG16741
A_09_P028541	4.25272	2.08839	0.00231659	Cpr62Ba	CG13934
A_09_P194300	4.24984	2.08741	0.00111192	TC246281	CG15307
A_09_P101745	4.24098	2.0844	0.0329459	CG34221	CG34221
A_09_P063186	4.24008	2.08409	0.00607188	CG5791	CG5791
A_09_P046191	4.2204	2.07738	0.0204236	w	CG2759
A_09_P013591	4.21554	2.07572	0.00237888	CG31740	CG31740
A_09_P045731	4.20726	2.07288	0.00147449	Cpsf160	CG10110
A_09_P068371	4.17244	2.06089	0.000770908	CG42388	CG42388
GT_Dmelano_Specific_939	4.15253	2.05399	0.00168391	FBtr0091964	CG33950
A_09_P062366	4.14875	2.05268	0.0140657	lectin-28C	CG7106
A_09_P012936	4.12311	2.04373	0.00305663	scat	CG3766
A_09_P054661	4.11597	2.04123	0.00034659	CG6527	CG6527
A_09_P185690	4.08592	2.03066	0.000668023	TC244608
A_09_P023641	4.08408	2.03001	0.00320432	CG13965	CG13965
A_09_P008291	4.08016	2.02862	0.000240545	CG15705	CG15705
A_09_P063721	4.0615	2.02201	0.0264491	CG12479	CG12479
GT_Dmelano_Specific_447	4.04813	2.01726	0.0261985	FBtr0079250	Cpr
A_09_P107055	4.03984	2.0143	0.0043501	NaPi-T	CG10207
A_09_P025711	4.03472	2.01247	0.041344	CG13422	CG13422
A_09_P225695	4.03099	2.01113	0.0120079	LD40851	FBcl0173119
A_09_P223820	4.01436	2.00517	0.0208688	TC247549
A_09_P165245	4.00194	2.0007	0.00200251	RE49242	FBcl0198089
A_09_P183720	3.97721	1.99176	0.0301397	TC239558	CG6416
A_09_P057531	3.97676	1.99159	0.00392512	CG30071
A_09_P166315	3.96851	1.9886	0.00096276	TC240493
A_09_P014306	3.95006	1.98188	0.00159077	CG32024	CG32024
A_09_P197730	3.94507	1.98005	0.00689901	Ih	CG8585
A_09_P179545	3.94412	1.9797	0.0212995	A_09_P179545
A_09_P202685	3.93417	1.97606	0.00297181	TC248091	CG42378
A_09_P048726	3.9114	1.96769	0.0117541	Alg-2	CG40410
A_09_P006031	3.90273	1.96449	0.000744801	CG12914	CG12914
A_09_P000666	3.88757	1.95887	0.0107088	CG33797	CG33797
GT_Dmelano_Specific_963	3.88724	1.95875	0.00350926	FBtr0100596	scaf6
A_09_P019741	3.87617	1.95463	0.0105277	CG14000	CG14000
A_09_P054641	3.85753	1.94768	0.00296143	Or67d	CG14157
A_09_P108765	3.84092	1.94145	0.000575732	FI10913	CG1780
A_09_P000491	3.8361	1.93964	0.00696717	CG33696	CG33696
A_09_P060986	3.83379	1.93877	0.000650382	ppk19	CG18287
A_09_P163065	3.83098	1.93771	0.00340776	BP550583
A_09_P025171	3.82887	1.93692	0.0457321	CG8690	CG8690
A_09_P018356	3.82198	1.93432	0.0138375	CG17650	CG17650
A_09_P103830	3.81025	1.92988	0.04966	PEK	CG2087
A_09_P002596	3.79994	1.92598	0.000876392	CG34123	CG34123
A_09_P043281	3.79981	1.92593	0.00656678	sti	CG10522
A_09_P055181	3.78508	1.92032	0.0235825	Rpt4R	CG7257
A_09_P004431	3.77675	1.91715	0.0269852	CG34434	CG34434
A_09_P010311	3.76903	1.91419	0.0206371	Dpt	CG12763
A_09_P006886	3.76038	1.91088	0.00051764	CG8525	CG8525
A_09_P221525	3.74276	1.9041	0.0285747	CG11063	CG11063
A_09_P196210	3.74116	1.90349	0.0129594	TC249613
A_09_P170365	3.73047	1.89936	0.0107213	VGlut	CG9887
A_09_P054791	3.72348	1.89665	0.00190175	CG6279	CG6279
A_09_P056696	3.7146	1.89321	0.0288043	Ilp5	CG33273
GT_Dmelano_Specific_718	3.70441	1.88924	0.00351589	FBtr0084929	CG4774
A_09_P032346	3.70328	1.88881	0.00246098	Idgf3	CG4559
A_09_P130680	3.69484	1.88551	0.00199807	CG13946	CG13946
A_09_P000956	3.67666	1.8784	0.00498636	TC235984	CG30121
A_09_P215635	3.65655	1.87048	0.0341355	TC240604	CG34342
A_09_P189860	3.65617	1.87033	0.0200279	TC224072	CG7376
GT_Dmelano_Specific_1669	3.64174	1.86463	0.0107007	FBtr0085474	CG1969
A_09_P058051	3.62734	1.85891	0.0117471	CG30289	CG30289
A_09_P225115	3.62223	1.85688	0.0177513	A_09_P225115
A_09_P072341	3.59989	1.84795	0.014202	CG13978	CG13978
A_09_P005861	3.59878	1.84751	0.0183747	CG18446	CG18446
A_09_P069991	3.58811	1.84322	0.0301201	CG6569	CG6569
A_09_P031501	3.58332	1.8413	0.013122	xmas-1	CG32561
A_09_P125500	3.57168	1.8366	0.0132398	TC231303	CG4704
A_09_P057606	3.56464	1.83376	0.00684396	CG30091	CG30091
A_09_P067536	3.54254	1.82478	0.0141121	Btd	CG3599
GT_Dmelano_Specific_1291	3.54187	1.82451	0.0040768	FBtr0070352	Edem1
A_09_P204550	3.54115	1.82422	0.00989763	TC248592
A_09_P148241	3.5359	1.82208	5.52578e-05	RE43210	CG8759
A_09_P220000	3.51903	1.81518	0.025556	TC243617
A_09_P057986	3.5092	1.81114	0.000343591	CG30274	CG30274
A_09_P190790	3.50789	1.8106	0.00305532	A_09_P190790
GT_Dmelano_Specific_1084	3.49433	1.80502	0.00852413	FBtr0299850	comm3
A_09_P016296	3.48116	1.79957	0.000518344	APC4	CG32707
A_09_P123970	3.476	1.79743	0.00665629	TC242192
A_09_P183985	3.45071	1.78689	0.000981464	TC239714
A_09_P219235	3.4484	1.78593	0.00781817	A_09_P219235
A_09_P210850	3.42166	1.7747	0.00698231	NP604370	CG34377
A_09_P079971	3.4037	1.7671	0.00844542	CPTI	CG12891
A_09_P194865	3.38476	1.75905	0.00560817	CG13506	CG13506
A_09_P066121	3.37045	1.75294	0.00510567	CG16886	CG16886
A_09_P186950	3.35637	1.7469	0.00403387	CG31731	CG31731
A_09_P226445	3.3412	1.74037	0.00249625	TC226917	CG31907
A_09_P014231	3.34061	1.74011	0.0120048	CG31976	CG31976
A_09_P052306	3.33094	1.73593	0.0292444	RH25742	FBcl0241998
A_09_P215860	3.3238	1.73283	0.0120741	TC257782
A_09_P189070	3.29579	1.72063	0.033674	TC246815
A_09_P009726	3.2943	1.71997	6.00289e-05	tko	CG7925
A_09_P215090	3.28801	1.71721	0.0124535	TC246639
A_09_P046371	3.28423	1.71556	0.0155001	Nhe2	CG9256
A_09_P024756	3.27467	1.71135	0.000825302	CG11141	CG11141
A_09_P021691	3.24489	1.69817	0.00393918	CG17097	CG17097
GT_Dmelano_Specific_465	3.244	1.69777	0.00455047	FBtr0079444	CG5261
A_09_P026386	3.23147	1.69219	0.0153911	CG3264	CG3264
A_09_P024506	3.20943	1.68232	0.0453332	ZIP1	CG9428
A_09_P058181	3.18839	1.67283	0.0269248	CG30360	CG30360
A_09_P204640	3.18518	1.67138	0.00291457	A_09_P204640
A_09_P221785	3.18453	1.67108	0.0271717	TC253263
A_09_P029586	3.1563	1.65823	0.00663193	Mst35Ba	CG4479
A_09_P171795	3.15213	1.65633	0.0238015	A_09_P171795	CG12017
A_09_P108620	3.14749	1.6542	0.0312897	AT23338	CG15605
A_09_P174350	3.13741	1.64957	0.0203974	CO270526	CG14441
A_09_P074531	3.1373	1.64953	0.0277596	CG14384	CG14384
A_09_P062376	3.12981	1.64607	0.0366523	lectin-24A	CG3410
A_09_P057431	3.12597	1.6443	0.0151129	Cpr49Aa	CG30045
A_09_P001431	3.11124	1.63749	0.00737833	NP12807550
A_09_P009426	3.0918	1.62845	0.0213515	CG18606	CG18606
A_09_P074791	3.07824	1.6221	0.0332476	GH02603	CG9759
A_09_P057536	3.07635	1.62122	0.00157657	Obp50b	CG30073
GT_Dmelano_Specific_821	3.07114	1.61878	0.00273536	FBtr0087655	IM10
A_09_P050546	3.06916	1.61784	0.0210064	RE29470	FBcl0240048
A_09_P022341	3.06552	1.61613	0.0151134	CG5781	CG5781
A_09_P219430	3.06494	1.61586	0.0293871	TC253102
A_09_P025526	3.06261	1.61476	0.0261285	Obp56e	CG8462
GT_Dmelano_Specific_1687	3.04335	1.60566	0.0252398	FBtr0086630	CG15097
A_09_P134700	3.03877	1.60349	0.00365426	TC222182	CG8179
A_09_P016381	3.03534	1.60186	0.0111721	CG32751	CG32751
A_09_P054756	3.03209	1.60031	0.012964	CG6327	CG6327
A_09_P147560	3.02372	1.59633	0.00252551	IP10875	CG31281
A_09_P112470	3.00858	1.58908	0.0301548	Obp19c	CG15457
A_09_P038226	3.00702	1.58833	0.00934164	CG4645	CG4645
A_09_P171170	3.00525	1.58749	0.00431906	RH12280	FBcl0265261
A_09_P225510	3.00168	1.58577	0.0148315	TC256036
A_09_P067241	2.9951	1.58261	0.0116724	SPR	CG16752
A_09_P101010	2.99197	1.58109	0.00315817	IP05647	CG3539
A_09_P167245	2.98693	1.57866	0.0053662	MIP16231	FBcl0723470
GT_Dmelano_Specific_463	2.98031	1.57546	0.0417945	FBtr0079429	CG31908
A_09_P005361	2.97817	1.57443	0.00839228	CG41497	CG41497
A_09_P184060	2.97684	1.57378	0.0306646	TC239760	CG9320
A_09_P017596	2.97557	1.57316	0.0111819	CG33454	CG33454
A_09_P064771	2.96053	1.56586	0.0199393	Msi	CG32178
A_09_P112665	2.95677	1.56402	0.0301247	CG16849	CG42810
A_09_P043126	2.9561	1.56369	0.0172987	l(2)35Bg	CG4180
A_09_P224300	2.95294	1.56215	0.00411212	TC253475
A_09_P016961	2.95285	1.56211	0.0286558	CG33156	CG33156
A_09_P175175	2.95149	1.56144	0.0361613	CO308197
A_09_P135160	2.94916	1.56031	0.000719217	hts	CG9325
A_09_P161035	2.94783	1.55965	0.030683	CA806682
A_09_P016706	2.9358	1.55375	0.011422	CG33012	CG33012
A_09_P160105	2.92769	1.54976	0.0488895	CG31008	CG31008
A_09_P152045	2.90238	1.53724	0.00446415	CG3884	CG3884
A_09_P161350	2.89814	1.53513	0.0213759	CK130352	CG30329
A_09_P048991	2.87267	1.52239	0.00153225	CG31468	CG31468
GT_Dmelano_Specific_1239	2.86926	1.52068	0.00146585	FBtr0302125	Pde8
A_09_P066746	2.86777	1.51993	0.00847631	CG14054	CG14054
A_09_P024146	2.86656	1.51932	0.00408646	CG3635	CG3635
A_09_P009416	2.85785	1.51493	0.014643	CG10476	CG10476
A_09_P001191	2.85501	1.5135	0.0461924	CG34052	CG34052
GT_Dmelano_Specific_1711	2.84421	1.50803	0.00630148	FBtr0087767	CG30058
A_09_P125400	2.83223	1.50194	7.85829e-05	TC231187	CG1967
A_09_P066156	2.79858	1.4847	0.00422264	CG7631	CG7631
A_09_P029496	2.79802	1.48441	0.0030034	Aldh	CG3752
A_09_P183715	2.79228	1.48144	0.00956492	TC239568
A_09_P129325	2.78745	1.47895	0.0258548	CG33958	CG33958
A_09_P021731	2.78146	1.47584	0.0293833	CG7300	CG7300
A_09_P058621	2.77524	1.47261	0.00559307	CG30486	CG30486
A_09_P052991	2.75685	1.46302	0.00379466	mthl2	CG17795
A_09_P214655	2.75401	1.46154	0.0264401	TC228214	CG9666
A_09_P002196	2.75376	1.4614	0.0444782	CG33226	CG33226
A_09_P169060	2.7388	1.45355	0.00551216	TC242537
A_09_P190475	2.73809	1.45317	0.0108801	TC249786
A_09_P109360	2.73387	1.45094	0.0207079	fon	CG15825
A_09_P026891	2.72498	1.44625	2.29893e-05	CG9875	CG9875
A_09_P043211	2.72376	1.4456	0.000980919	CG10561	CG10561
A_09_P166675	2.7206	1.44393	0.0149708	TC240720	CG3772
A_09_P183355	2.719	1.44308	0.0367606	Tm1	CG4898
A_09_P024486	2.71064	1.43864	0.000519017	CG9422	CG9422
A_09_P184735	2.71013	1.43836	0.00619081	TC245966	CG15224
A_09_P014456	2.70976	1.43816	0.0311228	CG32065
A_09_P121450	2.70586	1.43609	0.0344117	amos	CG10393
A_09_P016676	2.6929	1.42916	0.0317844	CG32986	CG32986
A_09_P076546	2.68426	1.42453	0.0239651	CG3191	CG3191
A_09_P212945	2.6697	1.41668	0.0128618	BE978516	CG43137
A_09_P022486	2.66955	1.4166	0.0100551	kek4	CG9431
A_09_P021666	2.66245	1.41275	0.0119013	CG18301	CG18301
A_09_P198405	2.65964	1.41123	0.00897625	sim	CG7771
A_09_P185440	2.64666	1.40417	0.0219323	GH26506	FBcl0127381
A_09_P017466	2.64068	1.40091	0.00386269	CG33299	CG33299
A_09_P023271	2.63734	1.39908	0.00448779	ssp3	CG18397
A_09_P001531	2.63556	1.39811	0.0199496	TC245092	CG40204
A_09_P224112	2.63071	1.39545	0.0195719	TC240244
A_09_P041781	2.62733	1.3936	0.0110353	Cp18	CG6517
GT_Dmelano_Specific_886	2.62703	1.39344	0.00138455	FBtr0088956	CG1600
A_09_P043401	2.62394	1.39173	0.0216982	LvpL	CG8695
A_09_P181345	2.61974	1.38942	3.48917e-05	TC238319
A_09_P122045	2.61561	1.38715	0.0107202	AT28881	CG33747
A_09_P018246	2.61452	1.38655	0.0152169	CG42329	CG42329
A_09_P113950	2.61432	1.38644	0.0211939	CG16775	CG16775
A_09_P194990	2.6081	1.383	0.0454055	A_09_P194990	CG9438
A_09_P112515	2.60356	1.38048	0.0251237	A_09_P112515
A_09_P065016	2.6033	1.38034	0.0181428	Met75Cb	CG18064
A_09_P010541	2.60263	1.37997	0.00201539	LysB	CG1179
A_09_P009096	2.59937	1.37816	0.00195622	GstE1	CG5164
GT_Dmelano_Specific_1322	2.59915	1.37804	0.0210483	FBtr0071954	CG30194
A_09_P182360	2.59577	1.37616	0.0187316	TC238878
A_09_P018791	2.59194	1.37403	0.0219117	CG9641	CG9641
A_09_P025626	2.58063	1.36772	0.000104305	CG10444	CG10444
A_09_P165905	2.57556	1.36488	0.00906437	TC238936
A_09_P147930	2.56286	1.35775	0.00890105	RpS23	CG8415
A_09_P187950	2.56147	1.35697	0.0138721	TC245772
A_09_P132150	2.55948	1.35585	0.0114553	Cyp6a9	CG10246
A_09_P101350	2.55824	1.35515	0.00884505	CG32639	CG32639
A_09_P174495	2.5482	1.34948	0.0298996	CO325911	CG7785
A_09_P010556	2.54669	1.34862	0.00235339	LysE	CG1180
A_09_P022426	2.54319	1.34664	0.0336732	CG9928	CG9928
A_09_P008526	2.52171	1.3344	0.000367939	CG6665	CG6665
A_09_P215815	2.52147	1.33426	0.0108115	A_09_P215815
A_09_P196440	2.5213	1.33417	0.0150687	sxc	CG10392
A_09_P115415	2.5149	1.3305	0.00324846	RH66388	CG14756
A_09_P116910	2.51088	1.32819	0.0167989	TC255432	CG8611
A_09_P175750	2.5026	1.32343	0.00555763	BP546334
A_09_P061016	2.49921	1.32147	0.0108358	Obp99b	CG7592
A_09_P189190	2.49397	1.31844	0.0400817	A_09_P189190	CG6824
A_09_P043391	2.48239	1.31173	0.00401531	LvpD	CG8694
A_09_P037521	2.47787	1.3091	0.00492719	CG16922	CG16922
A_09_P130210	2.46908	1.30397	0.00575436	CG18262	CG18262
A_09_P007681	2.46501	1.30159	0.0404325	CG17386	CG17386
A_09_P043871	2.46398	1.30099	0.0172539	ninaD	CG31783
A_09_P078976	2.45631	1.29649	0.00285666	CG4325	CG4325
A_09_P061531	2.45549	1.29601	0.0113348	CG15550	CG15550
A_09_P115450	2.45066	1.29317	0.00026027	kappaTry	CG12388
A_09_P040686	2.44423	1.28938	0.00512293	skpE	CG11942
GT_Dmelano_Specific_1141	2.44074	1.28732	0.021855	FBtr0300412	syd
A_09_P025161	2.4382	1.28582	0.00677499	CG8693	CG8693
A_09_P210015	2.43365	1.28312	0.000975513	CO311690
A_09_P126075	2.42091	1.27555	0.0206975	TC253390	CG7459
A_09_P013631	2.41819	1.27393	0.0044327	TC234405	CG42325
A_09_P067796	2.41371	1.27125	0.0133958	CG4575	CR4575
A_09_P026211	2.41306	1.27086	0.00861726	lox2	CG4402
A_09_P174655	2.41022	1.26917	0.012113	CO327118
A_09_P225890	2.41	1.26904	0.0141804	TC225646
A_09_P219965	2.40749	1.26753	0.00345443	TC247419	CG12769
A_09_P143500	2.40578	1.2665	0.001371	TC242059
A_09_P211280	2.40303	1.26485	0.0158338	A_09_P211280	CG31155
GT_Dmelano_Specific_808	2.40209	1.26429	0.0132014	FBtr0087288	CG12970
A_09_P013201	2.39542	1.26028	0.0107777	caz	CG3606
A_09_P018686	2.3951	1.26009	0.0167289	CG3077	CG3077
A_09_P041881	2.39194	1.25818	0.0157846	Cyt-b5-r	CG13279
A_09_P065346	2.3909	1.25755	0.00551812	CG7968	CG7968
A_09_P216490	2.38315	1.25287	0.0142631	CG13427	CG13427
A_09_P065906	2.38122	1.2517	0.00365745	CG18095	CG18095
A_09_P090400	2.37577	1.24839	0.00485366	SD01877	FBcl0278914
A_09_P198750	2.36805	1.2437	0.0128748	NP029608
A_09_P125675	2.36719	1.24317	0.015936	Rrp4	CG3931
A_09_P049021	2.3599	1.23872	0.00181371	CR40465	CR40465
A_09_P223760	2.35848	1.23786	0.0108143	TC247098
A_09_P008771	2.35478	1.23559	0.000975005	CG6484	CG6484
A_09_P178155	2.35059	1.23302	0.0185582	AT11120	CG31870
A_09_P225610	2.34917	1.23215	0.00523619	hoe1	CG12787
A_09_P180470	2.33631	1.22423	0.0182754	TC237851
A_09_P169960	2.33578	1.2239	0.0154768	TC254157
A_09_P043336	2.32716	1.21857	0.0225906	Lcp4	CG2044
GT_Dmelano_Specific_79	2.32274	1.21583	0.0428994	FBtr0071426	CG15252
A_09_P019496	2.31777	1.21273	0.0015544	Cyp28d2	CG6081
A_09_P219525	2.31691	1.2122	0.0222554	TC247911	CG3743
A_09_P043226	2.31521	1.21115	0.0140367	l(2)gl	CG2671
A_09_P057376	2.31393	1.21034	0.0447847	CG30026	CG30026
A_09_P171165	2.30664	1.20579	0.015709	CG17636	CG17636
A_09_P212665	2.30481	1.20465	0.0395337	BI631263
A_09_P068891	2.30449	1.20445	0.00897231	CG10864	CG10864
A_09_P146990	2.30233	1.2031	0.0217839	IP09608	FBcl0293655
A_09_P070441	2.29599	1.19911	0.000684942	CG7031	CG7031
A_09_P038656	2.29363	1.19763	0.036577	CG18157	CG18157
A_09_P189245	2.29175	1.19645	0.0228847	TC246938
A_09_P136410	2.29156	1.19633	0.00729071	TC242650	CG6530
A_09_P068466	2.28741	1.19372	0.00898952	CG12115	CG12115
A_09_P023076	2.28734	1.19367	0.0448381	CG17681	CG17681
A_09_P209775	2.28578	1.19269	0.0242068	CG15365	CG15365
A_09_P020356	2.28416	1.19166	0.00954732	CG15818	CG15818
A_09_P016436	2.28401	1.19157	0.00111356	CG42541	CG42541
A_09_P200785	2.27343	1.18487	0.0391031	EC216898
A_09_P223670	2.27153	1.18366	0.00239581	mub	CG7437
A_09_P169695	2.27024	1.18285	0.00191622	CG4038	CG4038
A_09_P190935	2.26022	1.17646	0.0270771	TC250078
A_09_P090260	2.257	1.1744	0.0388514	GM09276	FBcl0141735
A_09_P160170	2.25625	1.17393	0.00225674	AW942739
A_09_P166805	2.25576	1.17362	0.00879949	TC240822
A_09_P046611	2.25311	1.17192	0.0188055	LP09803	FBcl0191435
A_09_P191260	2.24459	1.16645	0.0184604	A_09_P191260
A_09_P195525	2.24345	1.16572	0.00645067	Roc1a	CG16982
A_09_P182335	2.24068	1.16394	0.00791509	TC238872
A_09_P206690	2.23897	1.16284	0.00315919	Usf	CG17592
A_09_P011011	2.23649	1.16124	0.0257461	Ccp84Ag	CG2342
A_09_P076216	2.23358	1.15936	0.0429966	CG14327	CG14327
A_09_P205585	2.23311	1.15905	0.00901455	CG34394	CG34394
A_09_P038776	2.23208	1.15839	0.0268986	CG9512	CG9512
A_09_P013826	2.23058	1.15742	0.00586782	CG31816	CG31816
A_09_P010206	2.22551	1.15414	0.00258649	up	CG7107
A_09_P040521	2.2239	1.15309	0.0247143	CG14219	CG14219
A_09_P076556	2.2236	1.1529	0.00848174	CG3071	CG3071
A_09_P024411	2.22302	1.15252	0.00770754	CG8335	CG8335
A_09_P066176	2.21521	1.14744	0.00411669	CG15254	CG15254
A_09_P043146	2.21508	1.14736	0.00760639	wor	CG4158
A_09_P171345	2.21461	1.14706	0.047635	BE977041	CG12655
A_09_P025041	2.2138	1.14652	0.00649132	CG18316	CG18316
A_09_P173440	2.21075	1.14454	0.00323103	A_09_P173440
A_09_P174330	2.20983	1.14394	0.0225743	CG16820	CG16820
GT_Dmelano_Specific_250	2.20193	1.13877	0.0406785	FBtr0074950	CG14101
A_09_P068111	2.19975	1.13734	0.0274716	CG15335	CG15335
A_09_P061321	2.19469	1.13402	0.00877684	CG9737	CG9737
A_09_P068146	2.19123	1.13174	0.0264005	CG15336	CG15336
A_09_P091095	2.18942	1.13055	0.00763844	CG42397	CG42397
A_09_P210725	2.18083	1.12488	0.0228605	FBtr0302875	CG14143
A_09_P019691	2.17531	1.12122	0.00347014	CG11030	CG11030
A_09_P003816	2.17349	1.12002	3.13832e-05	CG34337	CG34337
A_09_P100588	2.16844	1.11666	0.00193764	CG32601	CG32601
A_09_P019466	2.1673	1.1159	0.0134709	CG31918	CG31918
A_09_P008496	2.16485	1.11426	0.0183524	CG5550	CG5550
A_09_P121655	2.15899	1.11035	0.00591691	Lectin-galC1	CG9976
A_09_P203490	2.15462	1.10743	0.00916314	TC248082
A_09_P039081	2.15344	1.10665	0.0188937	CG15599	CG15599
A_09_P024901	2.15317	1.10647	0.0235256	CG1942	CG1942
A_09_P197985	2.15164	1.10544	0.0496319	RE70844	FBcl0224126
A_09_P222230	2.14357	1.10002	0.0454538	prel	CG8806
A_09_P031466	2.14283	1.09952	0.00207029	phr6-4	CG2488
A_09_P013811	2.1399	1.09754	0.00131008	CG31813	CG31813
A_09_P171725	2.1385	1.0966	0.0402503	CG2857	CG2857
A_09_P171510	2.13679	1.09544	0.0144056	IP10123	FBcl0304216
A_09_P153700	2.13678	1.09544	0.0162386	cer	CG10460
A_09_P005886	2.13493	1.09419	0.0402551	CG1441	CG1441
A_09_P108655	2.13388	1.09348	0.0182835	yip3	CG13549
A_09_P149865	2.13336	1.09313	0.0251075	CG7497	CG7497
A_09_P211660	2.13246	1.09252	0.0368445	TC236391
GT_Dmelano_Specific_1355	2.12775	1.08933	0.0215125	FBtr0073115	CG11537
A_09_P188180	2.12695	1.08879	0.0333416	A_09_P188180
A_09_P181590	2.12611	1.08822	0.000114345	TC238442
A_09_P061556	2.12429	1.08698	0.00755618	Prosalpha3T	CG1736
A_09_P196270	2.12252	1.08578	0.0159793	inaF-C	CG34321
A_09_P196630	2.12205	1.08546	0.0202677	TC241624	CG42311
GT_Dmelano_Specific_1465	2.11764	1.08246	0.0391761	FBtr0077691	CG3119
A_09_P026856	2.11575	1.08117	0.0176687	CG13540	CG13540
A_09_P041466	2.11467	1.08043	0.0269946	br	CG11491
A_09_P033496	2.11146	1.07824	0.00273045	CG13048	CG13048
GT_Dmelano_Specific_1563	2.11093	1.07788	0.034383	FBtr0080926	CG13284
A_09_P146980	2.11055	1.07762	0.00506186	A_09_P146980	CG15582
A_09_P106075	2.10889	1.07649	0.00593144	Hlc	CG1666
A_09_P007766	2.10518	1.07394	0.0121176	CG12858	CG12858
A_09_P038266	2.10509	1.07388	0.00756544	CG42629	CG42629
GT_Dmelano_Specific_91	2.10372	1.07294	0.0296629	FBtr0071925	CG43326
A_09_P203015	2.10282	1.07233	0.00808346	TC246995	CG8954
A_09_P130090	2.10263	1.0722	0.00885203	CG9782	CG9782
A_09_P007551	2.10072	1.07088	0.00144267	CG8323	CG8323
A_09_P213615	2.09813	1.0691	0.0484111	Obp51a	CG30473
A_09_P003971	2.09543	1.06725	0.00767748	FBtr0303083	CG42732
A_09_P020166	2.09193	1.06483	0.0273866	neuroligin	CG13772
A_09_P221350	2.08145	1.05759	0.0218126	TC249217	CG8989
A_09_P204936	2.07651	1.05416	0.0359284	SD10530	FBcl0281551
A_09_P079831	2.07577	1.05365	0.00301828	CG6404	CG6404
A_09_P221175	2.07135	1.05057	0.0186316	obst-A	CG17052
A_09_P011611	2.06797	1.04822	0.00673246	lola	CG12052
A_09_P223280	2.06656	1.04723	0.037503	A_09_P223280
A_09_P007791	2.06504	1.04617	0.0149628	CG42254	CG42254
A_09_P008236	2.05925	1.04212	0.00821773	mrj	CG8448
A_09_P221595	2.05871	1.04174	0.00382435	TC246292
A_09_P021161	2.05867	1.04171	0.0133349	CG3841	CG3841
A_09_P186215	2.05525	1.03931	0.000756323	Rgk3	CG34397
A_09_P045111	2.05358	1.03814	0.00151567	Flo-2	CG32593
GT_Dmelano_Specific_539	2.05285	1.03763	0.0122543	FBtr0081208	CG10237
A_09_P046551	2.04903	1.03494	0.0383488	CG8944	CG8944
A_09_P181845	2.04753	1.03389	0.00379714	GH01616	FBcl0122675
A_09_P065316	2.04584	1.03269	0.0318387	CG15293	CG15293
A_09_P212465	2.04574	1.03262	0.0346912	Cpr51A	CG10112
A_09_P101490	2.0419	1.02991	0.0126087	CO192885
A_09_P011251	2.0382	1.02729	0.0172021	orb	CG10868
A_09_P175100	2.03791	1.02709	0.00987077	CO342163
A_09_P034296	2.03674	1.02626	0.0103659	bora	CG6897
A_09_P170475	2.03583	1.02561	0.0288934	TC253993	CG30323
A_09_P179790	2.02812	1.02014	0.047539	Pif1A	CG42599
A_09_P054806	2.0256	1.01835	0.021804	Elo68beta	CG11801
A_09_P052751	2.02128	1.01527	0.00256357	CG11353	CG11353
A_09_P161980	2.01534	1.01103	0.00571111	EC255415	FBcl0711516
A_09_P179280	2.01439	1.01034	0.00896378	CG31191	CG31191
A_09_P169530	2.01369	1.00984	6.12237e-05	A_09_P169530
A_09_P079281	2.01298	1.00933	0.00665371	Tim10	CG9878
A_09_P091010	2.01284	1.00923	0.0263488	CG31230	CG31230
A_09_P216365	2.0128	1.0092	0.0002329	CG15870	CG15870
A_09_P217550	2.01123	1.00807	0.0033551	IP05917	CR14638
GT_Dmelano_Specific_225	2.01089	1.00784	0.00818985	FBtr0074420	f
A_09_P203255	2.00885	1.00637	0.0121135	FBtr0302979	CG42708
A_09_P013701	2.00722	1.0052	0.00906801	CG31782	CG31782
A_09_P202980	2.00373	1.00268	0.0163529	TC235098	CG3395
A_09_P047376	2.00296	1.00213	0.00487492	Ndae1	CG42253

## Sheet: Down_Rescue_418
List of 418 Down-regulated (1 Fold) genes in UASitpr+/+; Dilp2GAL4/+; itprsv35/ug3(Rescue) Fold change = Log2 of Normalized intensity values and pValue <0.05
Systematic/Pobe ID	Normalized Intensity	Fold Change	t-test P-value	GeneName	CGID
A_09_P068281	0.0131056	-6.25367	0.00387033	spirit	CG2056
A_09_P187610	0.0299328	-5.06213	0.00057421	TC245487
A_09_P134045	0.0334714	-4.90093	0.00321088	Cyp12d1-d	CG33503
A_09_P193740	0.0344305	-4.86017	0.000914616	TC249499
A_09_P209105	0.0387472	-4.68976	0.00195551	TC242290	CG14406
A_09_P212285	0.0428173	-4.54566	0.00838863	SD06617	FBcl0279544
A_09_P217005	0.0503758	-4.31113	0.000326342	CG31902	CG31902
A_09_P150770	0.0657247	-3.92742	0.00972049	TC239128	CG34166
A_09_P042021	0.0760013	-3.71783	0.00266073	Cyp6a2	CG9438
A_09_P212819	0.0841736	-3.57049	0.00731029	CO315845
A_09_P064536	0.10141	-3.30172	0.0147893	CG18788	CG18788
A_09_P066131	0.111027	-3.17102	0.00407597	Cyp28a5	CG8864
A_09_P038606	0.122437	-3.02989	0.00353559	CG13403	CG13403
A_09_P226325	0.125555	-2.99361	0.000829321	Nop60B	CG3333
A_09_P044078	0.129866	-2.94491	0.00109665	phr	CG11205
A_09_P187220	0.154408	-2.69518	0.000516486	A_09_P187220
A_09_P171695	0.161295	-2.63223	0.00547648	AT01131	FBcl0039275
A_09_P186110	0.170905	-2.54874	0.0358239	TC244753	CG7941
A_09_P198420	0.171912	-2.54025	0.0263338	NP027898
A_09_P024856	0.172499	-2.53534	0.00237735	CG2065	CG2065
A_09_P068491	0.173431	-2.52756	0.00287918	CG12119	CG12119
A_09_P108135	0.18436	-2.4394	0.0139406	CG31778	CG31778
A_09_P205805	0.191197	-2.38687	0.02187	CO186715
A_09_P117735	0.194595	-2.36145	0.000172817	LIMK1	CG1848
GT_Dmelano_Specific_372	0.194911	-2.35911	0.0163778	FBtr0077914	RFeSP
A_09_P169510	0.195423	-2.35532	0.00570773	TC238685
A_09_P090575	0.198051	-2.33606	0.00535923	Frq1	CG5744
A_09_P090650	0.198486	-2.33289	0.0112924	beat-Ia	CG4846
A_09_P007081	0.201263	-2.31285	0.00137391	CG13319	CG13319
A_09_P113005	0.201667	-2.30995	0.00137246	IP17224	CG34356
A_09_P076856	0.202525	-2.30383	0.00164803	Nach	CG8178
A_09_P006166	0.209824	-2.25275	0.000211056	CG12934	CG12934
A_09_P047286	0.215227	-2.21607	0.0043463	mdy	CG31991
A_09_P068156	0.218706	-2.19293	5.46373e-05	TC254766	CG10763
A_09_P184675	0.227023	-2.13909	0.0108648	TC240573
GT_Dmelano_Specific_1776	0.230424	-2.11764	0.0361989	FBtr0100122	CG43164
A_09_P066396	0.234117	-2.0947	0.00883316	cngl	CG9176
A_09_P048356	0.237246	-2.07554	0.00746437	Snoo	CG34421
A_09_P000226	0.237713	-2.0727	0.0418374	Vkor	CG33544
A_09_P032031	0.238757	-2.06638	0.0132991	Khc-73	CG8183
A_09_P022641	0.240318	-2.05698	0.00148351	CG10859	CG10859
A_09_P205280	0.242471	-2.04411	0.0220961	TC239919
A_09_P225595	0.244309	-2.03322	0.000369476	TC250360
A_09_P173390	0.247981	-2.0117	0.000438726	GH18009	FBcl0103503
A_09_P017661	0.248721	-2.0074	0.00177344	CG33474	CG33474
A_09_P020441	0.250508	-1.99707	0.00781149	CG13795	CG13795
A_09_P047526	0.251746	-1.98996	0.0173129	MESR4	CG4903
A_09_P180590	0.251834	-1.98946	0.0226285	TC237905	CG1697
A_09_P175645	0.253629	-1.97921	0.000153806	numb	CG3779
A_09_P222175	0.254646	-1.97343	0.0290637	snRNA:U4:25F	CR32998
A_09_P025496	0.255	-1.97143	0.0211422	CG15905	CG15905
A_09_P213330	0.255142	-1.97063	0.0217526	LD27104	FBcl0176630
A_09_P191100	0.255723	-1.96735	0.000479405	LD38807	FBcl0171104
A_09_P044486	0.259744	-1.94484	0.000228115	rst	CG4125
A_09_P165230	0.264015	-1.92131	0.0250923	A_09_P165230	CG3760
A_09_P108555	0.264205	-1.92027	0.0200571	CG12128	CG12128
A_09_P111720	0.265633	-1.91249	0.00751519	CG15484	CG15484
A_09_P039631	0.266302	-1.90886	0.0367373	CG4880	CG4880
A_09_P210540	0.267859	-1.90046	0.000481563	Wnt10	CG4971
A_09_P067851	0.268886	-1.89493	0.00188981	CG4617	CG4617
A_09_P170095	0.271757	-1.87961	0.01344	TC243326	CG3672
A_09_P174030	0.272613	-1.87507	0.00771581	EC267661
A_09_P045156	0.276119	-1.85664	0.000285728	par-6	CG5884
A_09_P193755	0.27763	-1.84876	0.0327199	TC246662
A_09_P168735	0.279076	-1.84127	0.000838737	MIP14152	FBcl0724317
A_09_P030906	0.279873	-1.83715	0.00180885	spel1	CG4215
A_09_P061861	0.281706	-1.82774	0.00221559	Hcf	CG1710
A_09_P090455	0.283979	-1.81614	4.90348e-05	SD10607	CG3572
A_09_P123425	0.288604	-1.79284	0.0208512	TC228873
A_09_P058636	0.290521	-1.78329	0.000384605	Cyp12d1-p	CG30489
A_09_P067821	0.291209	-1.77987	0.0183231	CG3032	CG3032
A_09_P044401	0.292339	-1.77429	0.00363793	rib	CG7230
A_09_P015051	0.293022	-1.77092	0.0453686	CG42540	CG42540
A_09_P107915	0.293778	-1.7672	0.0166774	CG32650	CG32650
GT_Dmelano_Specific_234	0.294602	-1.76316	0.00845263	FBtr0074597	Bx
A_09_P041956	0.296287	-1.75493	0.0162984	Hr46	CG33183
A_09_P209840	0.29935	-1.7401	0.034298	CG5375	CG5375
A_09_P187660	0.29986	-1.73764	0.0233063	A_09_P187660
A_09_P215740	0.30136	-1.73044	0.0147856	A_09_P215740
A_09_P219655	0.301741	-1.72862	0.0128483	A_09_P219655
A_09_P023661	0.302975	-1.72273	0.00487615	CG10659	CG10659
A_09_P026361	0.303944	-1.71812	0.000585057	MED16	CG5465
A_09_P125250	0.306396	-1.70653	0.00566491	TC230950	CG9581
A_09_P009441	0.307857	-1.69967	0.00065336	CG7461	CG7461
A_09_P018236	0.308124	-1.69842	0.0313393	CG14342	CG14342
A_09_P102725	0.308684	-1.6958	0.00613513	poe	CG14472
A_09_P213660	0.308783	-1.69533	0.00752672	DebB	CG16792
A_09_P011471	0.311016	-1.68494	0.00467888	mid	CG6634
A_09_P051371	0.311036	-1.68484	0.00165424	A3-3	CG11405
A_09_P009976	0.312267	-1.67915	0.00357404	v	CG2155
A_09_P103220	0.313281	-1.67447	0.00298381	TC221888	CG31666
A_09_P004846	0.314342	-1.66959	0.00164133	TC252839
A_09_P160665	0.31442	-1.66924	0.00977653	BI352648
A_09_P165490	0.314838	-1.66732	0.00798973	CO290105
A_09_P199390	0.315473	-1.66441	0.0381506	CG42248	CG42248
A_09_P181920	0.315644	-1.66363	0.00887328	TC238641
A_09_P090065	0.31996	-1.64404	0.00105678	AT23078	CG8204
A_09_P012286	0.320572	-1.64128	0.0013265	TC221610
A_09_P030301	0.32217	-1.63411	0.0241003	tim	CG3234
A_09_P077801	0.322845	-1.63108	0.0105993	Ate1	CG9204
A_09_P220105	0.324376	-1.62426	0.0278151	TC248729	CG12598
A_09_P190690	0.325177	-1.6207	0.011781	TC247949
A_09_P057451	0.327758	-1.6093	0.00160865	CG30049	CG30049
A_09_P065836	0.328386	-1.60653	0.0113403	CG15282	CG15282
A_09_P145240	0.330034	-1.59931	0.00831808	TC248550	CG15382
A_09_P029346	0.330621	-1.59675	0.0175599	B-H1	CG5529
A_09_P215765	0.330789	-1.59602	0.0017329	CG30492	CG43341
A_09_P062541	0.331757	-1.5918	0.0056268	Ugt36Ba	CG13270
A_09_P189110	0.332432	-1.58887	0.0112528	A_09_P189110
A_09_P061426	0.33364	-1.58364	0.0229251	CG9698	CG9698
A_09_P025516	0.334219	-1.58113	0.0215475	Obp56a	CG11797
A_09_P209780	0.334302	-1.58078	0.0203663	EC220047	CG4261
A_09_P176220	0.334544	-1.57973	0.00397472	CO307598
A_09_P190930	0.335284	-1.57654	0.0229142	A_09_P190930
A_09_P038166	0.336872	-1.56973	0.0264492	CG15725	CG15725
A_09_P160885	0.337552	-1.56682	0.0488432	CG9641	CG9641
A_09_P026071	0.33803	-1.56478	0.00209999	CG17974	CG17974
A_09_P193570	0.341218	-1.55123	0.0341722	Mmp1	CG4859
A_09_P016316	0.341699	-1.5492	0.046597	CG32712	CG32712
A_09_P119695	0.34185	-1.54856	0.00092336	nito	CG2910
A_09_P007206	0.341931	-1.54822	0.00203066	CG4679	CG4679
A_09_P168960	0.342085	-1.54757	0.00603545	COX3	CG34074
A_09_P062461	0.342736	-1.54483	0.00427639	c12.2	CG12149
GT_Dmelano_Specific_1953	0.343713	-1.54073	0.00507374	FBtr0301756	CG17514
A_09_P045466	0.343777	-1.54045	0.00182274	AF171842	CG9394
A_09_P025581	0.344832	-1.53604	0.0020987	CG11044	CG11044
A_09_P107930	0.347021	-1.52691	0.027071	CG11825	CG11825
A_09_P001106	0.347134	-1.52643	0.00462267	CG34033	CG34033
A_09_P041261	0.347922	-1.52316	0.0295954	CG2650	CG2650
A_09_P090105	0.348185	-1.52207	0.00177811	roX1	CR32777
A_09_P049351	0.34966	-1.51598	0.0279829	dpr8	CG32600
A_09_P175865	0.35072	-1.51161	0.00219453	CO302069
A_09_P177535	0.35089	-1.51091	0.0186669	nAcRalpha-34E	CG32975
A_09_P198100	0.353161	-1.5016	0.00413497	TC235311	CG17800
A_09_P186535	0.354326	-1.49685	0.00108319	TC240250
A_09_P068266	0.354413	-1.4965	0.00681791	CG12112	CG12112
A_09_P180380	0.3563	-1.48884	0.0359797	cv-2	CG15671
A_09_P090530	0.356729	-1.4871	0.0118463	RH26948	CG8442
A_09_P045461	0.358052	-1.48176	0.0270333	norpA	CG3620
A_09_P027391	0.358628	-1.47944	0.00176847	mRpS17	CG4326
A_09_P047126	0.358981	-1.47802	0.000799191	IP12083	CG31105
A_09_P224425	0.360663	-1.47128	0.035174	TC246565
A_09_P196130	0.361482	-1.468	0.00844541	TC240078	CG1954
A_09_P219323	0.361543	-1.46776	0.030119	TC239848
A_09_P190780	0.361675	-1.46724	0.0126285	TC243024	CG42806
A_09_P219570	0.361955	-1.46612	0.0183204	TC247157	CG10200
A_09_P002541	0.36253	-1.46383	0.00458274	CG34114	CG34114
A_09_P044136	0.362781	-1.46283	0.0210451	pip	CG9614
A_09_P205380	0.363127	-1.46146	0.00818278	HL03834	FBcl0149373
A_09_P048311	0.364025	-1.45789	0.0131463	dpr	CG13439
GT_Dmelano_Specific_1807	0.36463	-1.4555	0.0175278	FBtr0112618	CG34381
A_09_P059726	0.364914	-1.45437	0.0416113	CG31371	CG31371
A_09_P106150	0.366755	-1.44711	0.00992895	DAT	CG8380
A_09_P223930	0.36748	-1.44426	0.0436584	A_09_P223930
A_09_P224090	0.368496	-1.44028	0.046942	CG31814	CG31814
A_09_P068261	0.369311	-1.43709	0.0127328	CG12116	CG12116
A_09_P021751	0.369464	-1.43649	0.0497698	CG17118	CG17118
A_09_P037711	0.369562	-1.43611	0.00114379	HP5	CG1745
A_09_P186945	0.370087	-1.43407	0.00625163	CG11300	CG11300
A_09_P174770	0.370257	-1.4334	0.0164104	EC261603	CG9635
A_09_P215820	0.370785	-1.43135	0.0113167	A_09_P215820
A_09_P180870	0.373427	-1.4211	0.00979762	SD20009	CG6428
A_09_P184260	0.374329	-1.41762	0.00136007	TC237440	CG11081
A_09_P172950	0.374611	-1.41654	0.018967	BG638551	CG43227
GT_Dmelano_Specific_1568	0.374971	-1.41515	0.0220611	FBtr0081415	CG9328
A_09_P164720	0.376194	-1.41045	0.0392332	A_09_P164720	CG10281
A_09_P141630	0.376642	-1.40874	0.0436885	RE13669	CG13983
A_09_P019566	0.377392	-1.40586	0.00227813	CG12512	CG12512
A_09_P219210	0.378809	-1.40046	0.00731493	TC242230	CG4262
A_09_P208955	0.381219	-1.39131	0.0109929	CG11000	CG11000
A_09_P047466	0.381952	-1.38854	0.0211694	IP05642	FBcl0303736
A_09_P145645	0.383291	-1.38349	0.00691021	CG9272	CG9272
A_09_P049116	0.383493	-1.38273	0.0124086	AT28829	FBcl0360224
A_09_P031201	0.383692	-1.38198	0.00217987	NetB	CG10521
A_09_P138455	0.384352	-1.3795	0.015718	CG33461	CG33461
A_09_P091545	0.384691	-1.37823	0.0364804	AM282580
A_09_P006261	0.384898	-1.37745	0.00250331	CG7712	CG7712
A_09_P185205	0.38755	-1.36755	0.00116818	TC244250
A_09_P014881	0.388114	-1.36545	0.00397301	CG32198	CG32198
A_09_P162740	0.388219	-1.36506	0.0011844	CO302521
A_09_P202140	0.388412	-1.36434	0.019692	TC241275
A_09_P048901	0.389385	-1.36073	0.0101902	jeb	CG30040
A_09_P188515	0.390491	-1.35664	0.0305934	Cirl	CG8639
A_09_P063526	0.39136	-1.35343	0.0444684	CG13230	CG13230
A_09_P167090	0.391436	-1.35315	0.0472884	TC240985	CG42281
A_09_P009166	0.391506	-1.35289	0.00433338	CG5327	CG5327
A_09_P219385	0.391577	-1.35263	0.044647	TC249117
A_09_P145790	0.392722	-1.34842	0.0123154	TC249838	CG13231
A_09_P012861	0.393577	-1.34528	0.0258012	dia	CG1768
A_09_P007626	0.393599	-1.3452	0.00042826	CG8613	CG8613
A_09_P186015	0.393663	-1.34497	0.00691796	mub	CG7437
A_09_P186585	0.394123	-1.34328	0.00322594	TC244820
A_09_P192775	0.394449	-1.34209	0.0395819	sano	CG12758
A_09_P193310	0.394544	-1.34174	0.0180504	spen	CG18497
A_09_P137060	0.395295	-1.339	0.00490658	TC230594	CG15111
A_09_P101530	0.396962	-1.33293	0.00689571	IP02692	CG7763
A_09_P168405	0.398873	-1.326	0.011938	MIP05956	CR32658
A_09_P169580	0.40084	-1.3189	0.00662164	TC242819
A_09_P205390	0.402397	-1.31331	0.00566367	AT04937	FBcl0034313
A_09_P182950	0.40357	-1.30911	0.0102666	RE24835	CG12267
A_09_P006161	0.403821	-1.30821	0.00369613	StIP	CG11887
A_09_P008241	0.404375	-1.30624	0.000659573	CG7798	CG7798
A_09_P034741	0.404745	-1.30492	0.00273192	Ir76a	CG42584
A_09_P045431	0.40479	-1.30475	0.000729151	CG13203	CG13203
A_09_P167575	0.405415	-1.30253	0.0077682	TC243304
A_09_P038781	0.405969	-1.30056	0.0210572	CG9509	CG9509
A_09_P103180	0.406289	-1.29942	0.00554635	TC250700	CG12238
A_09_P189290	0.406405	-1.29901	0.000265579	TC243415
A_09_P179090	0.406722	-1.29788	0.00399141	CG15317	CG15317
A_09_P176025	0.407297	-1.29585	0.000343555	GH14618	FBcl0110663
A_09_P146130	0.408345	-1.29214	0.00607558	CG33271	CG33271
A_09_P016911	0.408484	-1.29165	0.0388017	CG33136	CG33136
A_09_P220355	0.408648	-1.29107	0.030471	TC246514
A_09_P038251	0.40889	-1.29021	0.00307726	CG2209	CG2209
A_09_P016491	0.409513	-1.28802	0.0341933	CG32801	CG32801
A_09_P056576	0.409702	-1.28735	0.0214067	CG8147	CG8147
A_09_P171435	0.409845	-1.28685	0.0490126	EC197516
A_09_P050636	0.410985	-1.28284	0.0115298	RE63496	FBcl0481739
A_09_P127275	0.411191	-1.28212	0.0182992	CG9822	CG9822
A_09_P058091	0.411371	-1.28149	0.00776897	CG30324	CG30324
A_09_P006286	0.411513	-1.28099	0.00842008	BBS4	CG13232
A_09_P101320	0.413598	-1.2737	0.0150514	MIP14133	CG34276
A_09_P195050	0.413864	-1.27277	0.0334411	TC243753
A_09_P077466	0.414269	-1.27136	0.000131139	unc-119	CG1659
A_09_P173795	0.414435	-1.27078	0.00420288	CK134579	CG1673
A_09_P066301	0.414473	-1.27065	0.0115989	Spn1	CG9456
A_09_P067596	0.414768	-1.26963	0.00962647	CG15894	CG15894
A_09_P183860	0.41549	-1.26712	0.00165853	TC239655
A_09_P205690	0.415575	-1.26682	0.0135343	A_09_P205690	CG6040
A_09_P016581	0.416346	-1.26414	0.00946667	CG32835	CG32835
A_09_P173350	0.417086	-1.26158	0.0435706	AA978453	CG14217
GT_Dmelano_Specific_1358	0.417113	-1.26149	0.00932182	FBtr0073188	CG32264
A_09_P199665	0.417226	-1.2611	0.03524	RhoGAP100F	CG1976
A_09_P169100	0.417326	-1.26075	0.0323113	TC230004	CG42610
A_09_P211860	0.417857	-1.25892	0.000523203	CG5532	CG5532
A_09_P174170	0.417945	-1.25861	0.0125079	CO185854	CG1634
A_09_P184925	0.418293	-1.25741	0.00853908	TC241374	CG40440
A_09_P210805	0.418665	-1.25613	0.0383936	EL873149
A_09_P223585	0.418932	-1.25521	0.00718042	jog	CG11940
A_09_P053851	0.420504	-1.24981	0.0336622	CG42330	CG42330
A_09_P174125	0.420523	-1.24974	0.00349084	CO183390
A_09_P217075	0.421754	-1.24552	0.00319978	TC241285
A_09_P185915	0.423332	-1.24014	0.00866044	TC242240
A_09_P030306	0.423744	-1.23874	0.00150739	Vps26	CG14804
A_09_P221865	0.425005	-1.23445	0.0294805	A_09_P221865
A_09_P202015	0.42623	-1.2303	0.024905	Unc-76	CG3981
A_09_P163270	0.426756	-1.22852	0.00180325	EC196523
A_09_P077991	0.426788	-1.22841	0.00112934	CalpB	CG8107
A_09_P218285	0.427706	-1.22531	0.0232478	A_09_P218285	CG14818
A_09_P198310	0.427839	-1.22486	0.00778749	CG32809	CG32809
A_09_P009136	0.428	-1.22432	0.0106049	CG5224	CG5224
A_09_P070026	0.428025	-1.22423	0.0108798	CG17843	CG17843
GT_Dmelano_Specific_1948	0.428318	-1.22325	0.0176367	FBtr0301720	sick
A_09_P211065	0.429707	-1.21857	0.0309885	DQ831950
A_09_P020781	0.430244	-1.21677	0.017017	CG14275	CG14275
A_09_P164275	0.43085	-1.21474	0.00399766	SD07683	FBcl0281604
A_09_P168225	0.431293	-1.21326	0.0181006	TC242629
A_09_P175845	0.431664	-1.21202	0.0161558	CO321094
A_09_P192580	0.431986	-1.21094	0.0242006	A_09_P192580
A_09_P144450	0.431995	-1.21091	0.0107895	TC246058	CG9023
A_09_P044501	0.432618	-1.20883	0.0378729	run	CG1849
A_09_P184625	0.43555	-1.19909	0.0361374	TC243745
A_09_P193600	0.437364	-1.19309	0.00257691	A_09_P193600	CG1455
A_09_P054486	0.438224	-1.19026	0.011689	CG18180	CG18180
A_09_P032696	0.438661	-1.18882	0.0285871	Crg-1	CG32788
A_09_P143792	0.438969	-1.18781	0.0437674	CG42458	CG42458
A_09_P090115	0.439362	-1.18652	0.0134443	ct	CG11387
A_09_P224585	0.439377	-1.18647	0.049885	tlk	CG34412
A_09_P172405	0.439863	-1.18487	0.00390113	AW942909	CG32479
A_09_P160430	0.439913	-1.18471	0.0250474	AI064437
A_09_P161970	0.440835	-1.18169	0.00129278	EC072760
A_09_P016261	0.441321	-1.1801	0.0030769	CG32698	CG32698
A_09_P223800	0.442229	-1.17713	0.037099	TC247931
A_09_P176860	0.442327	-1.17681	0.0220658	GH01566	FBcl0106873
A_09_P207015	0.442782	-1.17533	0.0311765	TC246671	CG12295
A_09_P175520	0.442828	-1.17518	0.0157246	TC246207	CG5346
A_09_P201700	0.443832	-1.17191	0.0110464	RH39068	FBcl0271424
A_09_P161675	0.444129	-1.17095	0.0230437	TC248242	CG6446
A_09_P185845	0.444544	-1.1696	0.0436406	TC222850	CG31191
A_09_P009526	0.445266	-1.16726	0.0239564	Sry-alpha	CG17957
A_09_P016561	0.445445	-1.16668	0.0173386	CG32830	CG32830
A_09_P061401	0.445671	-1.16595	0.0118819	Jon99Fi	CG18030
A_09_P168625	0.445714	-1.16581	0.0176084	TC240984
A_09_P193370	0.445982	-1.16494	0.0193752	A_09_P193370	CG5547
A_09_P162605	0.446442	-1.16346	0.0388882	CG13762	CG13762
A_09_P003146	0.446534	-1.16316	0.000990445	CG34194	CG34194
A_09_P113590	0.44654	-1.16314	0.00166534	CG14331	CG14331
A_09_P182890	0.446932	-1.16187	0.0182371	GH07822	FBcl0129485
A_09_P166980	0.447075	-1.16141	0.0028476	TC240919	CG42611
A_09_P224905	0.448251	-1.15762	0.0111071	TC255473	CG30389
A_09_P177170	0.448417	-1.15709	0.0416548	CG32210	CG32210
A_09_P203120	0.448925	-1.15545	0.0250438	A_09_P203120	CG4491
A_09_P172990	0.449046	-1.15507	0.016389	BG639674
A_09_P020791	0.449442	-1.15379	0.00250512	CG14273	CG14273
A_09_P090600	0.449832	-1.15254	0.0251061	NP12807747
A_09_P178915	0.449904	-1.15231	0.0321595	TC232752	CG6702
A_09_P138335	0.450912	-1.14908	0.0140882	TC248525	CG17180
GT_Dmelano_Specific_70	0.451422	-1.14745	0.0227819	FBtr0071347	His3.3B
A_09_P208740	0.452114	-1.14524	0.0456482	CK135023
A_09_P113190	0.453033	-1.14231	0.0122005	CG1126	CG1126
A_09_P145220	0.453731	-1.14009	0.00225969	Nckx30C	CG18660
A_09_P004216	0.454635	-1.13722	0.0167084	NaCP60E	CG34405
A_09_P226565	0.455646	-1.13401	0.0269496	CG33960	CG33960
A_09_P172655	0.45593	-1.13312	0.0184972	AA141932
GT_Dmelano_Specific_1806	0.456037	-1.13278	0.00529614	FBtr0112616	Shroom
A_09_P162615	0.456207	-1.13224	0.00450417	TC257847
A_09_P002561	0.456549	-1.13116	0.0159929	FBtr0303771	CG43224
A_09_P056486	0.456968	-1.12983	0.0375549	CG4747	CG4747
A_09_P021051	0.457657	-1.12766	0.0185077	Toll-4	CG18241
A_09_P225245	0.457764	-1.12732	0.000321378	TC247853
A_09_P226115	0.458073	-1.12635	0.0145852	TC226189	CG13722
A_09_P176365	0.458152	-1.1261	0.0107278	BP554435
A_09_P171830	0.458211	-1.12592	0.0151795	CG8021	CG8021
A_09_P190415	0.458884	-1.1238	0.0160827	TC244142	CG13956
A_09_P025571	0.459034	-1.12333	0.0472476	CG11041	CG11041
A_09_P026656	0.459348	-1.12234	0.000629701	CG9825	CG9825
A_09_P102175	0.459392	-1.1222	0.0137983	shakB	CG34358
A_09_P185565	0.460111	-1.11995	0.0381045	myoglianin	CG1838
A_09_P217080	0.460573	-1.1185	0.0453724	CG5142	CG5142
A_09_P188875	0.461994	-1.11405	0.0394317	TC242930
A_09_P040636	0.462432	-1.11269	0.0263823	CG14231	CG14231
A_09_P166705	0.463097	-1.11061	0.021981	TC240772
A_09_P174860	0.463666	-1.10884	0.00470264	CO339127	CG1856
A_09_P120850	0.463726	-1.10866	0.0361779	cutlet	CG33122
A_09_P161475	0.464083	-1.10755	0.0135824	CO152895
A_09_P028666	0.464475	-1.10633	0.0321222	CG15878	CG15878
A_09_P163420	0.465748	-1.10238	0.00768683	EL870201	CG8998
A_09_P018971	0.465892	-1.10193	0.00671222	CG2772	CG2772
A_09_P047876	0.466114	-1.10125	0.00273482	GH13568	GH13568
A_09_P190326	0.466249	-1.10083	0.0167822	A_09_P190326
A_09_P067011	0.466901	-1.09881	0.0074157	CG3568	CG3568
A_09_P040711	0.466947	-1.09867	0.00179808	Nep3	CG9565
A_09_P024546	0.466976	-1.09858	0.0331081	CG9447	CG9447
A_09_P146235	0.467092	-1.09822	0.0199774	TC243293
A_09_P167910	0.467286	-1.09762	0.000325072	Dyrk3	CG40478
A_09_P191030	0.467667	-1.09645	0.00130454	A_09_P191030
A_09_P210400	0.467691	-1.09637	0.0182946	CG34411	CG34411
A_09_P048136	0.469119	-1.09197	0.0175927	Ten-a	CG42338
GT_Dmelano_Specific_788	0.46928	-1.09148	0.00835438	FBtr0086724	CG30118
A_09_P069281	0.469874	-1.08965	0.0370321	CG6300	CG6300
A_09_P023666	0.469884	-1.08962	0.00095802	sNPF	CG13968
A_09_P205195	0.470661	-1.08724	0.0435617	TC245411
A_09_P191215	0.470973	-1.08628	0.0314771	TC249087
A_09_P027016	0.471843	-1.08362	0.000795029	CG17662	CG17662
A_09_P210350	0.471946	-1.08331	0.0029618	RT01029	CG2709
A_09_P222605	0.472104	-1.08282	0.0473959	TC244446	CG33988
A_09_P210195	0.473031	-1.07999	0.00438767	CO342793
A_09_P109130	0.473608	-1.07824	0.0131206	RE57135	CG14798
A_09_P078266	0.474409	-1.0758	0.0309094	PH4alphaMP	CG9726
A_09_P035816	0.474423	-1.07575	0.00860991	CG14453	CG14453
A_09_P207230	0.474632	-1.07512	0.0368176	TC249726	CG18102
A_09_P121460	0.474875	-1.07438	0.00431477	Pvf3	CG34378
A_09_P037391	0.475524	-1.07241	0.0157827	CG9817	CG43347
A_09_P191440	0.476172	-1.07044	0.0176804	TC250251
A_09_P018166	0.476395	-1.06977	0.00214252	CG4749	CG4749
A_09_P184365	0.476482	-1.06951	0.00186382	CG13640	CG13640
A_09_P179560	0.476507	-1.06943	0.0081198	TC237285	CG4029
A_09_P116615	0.476701	-1.06884	0.0288182	HL07853	CG7535
A_09_P189270	0.476778	-1.06861	0.0471756	TC243097
A_09_P019816	0.476789	-1.06858	0.00796047	CG9135	CG9135
A_09_P046561	0.477327	-1.06695	0.0373662	AT18211	FBcl0013711
A_09_P169205	0.477392	-1.06675	0.0349715	TC242637
A_09_P193760	0.477393	-1.06675	0.016161	TC247082
A_09_P111305	0.478001	-1.06491	0.0121671	IP05739	CG15237
A_09_P000401	0.478026	-1.06484	0.00551399	Caps	CG33653
A_09_P171220	0.478439	-1.06359	0.015789	TC239503
A_09_P204585	0.478835	-1.0624	0.00934829	TC237223
A_09_P178930	0.479756	-1.05963	0.0352434	TC236886
A_09_P168365	0.479942	-1.05907	0.0209921	TC238915
A_09_P182315	0.480373	-1.05777	0.00987648	RH05583	FBcl0252143
A_09_P209635	0.480436	-1.05758	0.00483117	EC246148
A_09_P009681	0.480437	-1.05758	0.000745891	Sxl	CG18350
A_09_P070106	0.480889	-1.05623	0.00162927	CG13862	CG13862
A_09_P120440	0.481946	-1.05306	0.00640312	nej	CG15319
A_09_P118470	0.482853	-1.05034	0.0290609	Dgp-1	CG5729
A_09_P054366	0.48393	-1.04713	0.00347701	Nf-YA	CG3891
A_09_P190085	0.484424	-1.04566	0.0391742	CG2225	CG2225
A_09_P043101	0.484519	-1.04537	0.0073291	Sop2	CG8978
A_09_P006236	0.485026	-1.04387	0.0188201	CG12344	CG12344
A_09_P022376	0.485547	-1.04232	0.000251193	CG5792	CG5792
A_09_P224835	0.486243	-1.04025	0.0202011	A_09_P224835
A_09_P220185	0.486782	-1.03865	0.00240758	TC253806
A_09_P221515	0.486867	-1.0384	0.00553301	TC247630
A_09_P202740	0.486919	-1.03825	0.0162776	TC245619
A_09_P112865	0.487669	-1.03603	0.00378393	CG7735	CG7735
A_09_P148235	0.487705	-1.03592	0.0272683	TC251570	CG12643
A_09_P048981	0.488254	-1.0343	0.00187998	AT08427	FBcl0023291
A_09_P161855	0.488543	-1.03344	0.0343998	CO345558
A_09_P057081	0.488671	-1.03306	0.00394504	CG12880	CG12880
A_09_P071291	0.489527	-1.03054	0.0040737	A_09_P071291
A_09_P001961	0.489936	-1.02933	9.01647e-05	GstE9	CG17534
A_09_P222665	0.490047	-1.02901	0.00543824	A_09_P222665
A_09_P035676	0.490223	-1.02849	0.0136965	DNApol-eta	CG7143
GT_Dmelano_Specific_918	0.490556	-1.02751	0.0339336	FBtr0089784	pyd
A_09_P185630	0.490625	-1.02731	0.0258291	TC242017
A_09_P186350	0.490744	-1.02696	0.0298306	TC249426
A_09_P053001	0.491729	-1.02406	0.0261439	Blimp-1	CG5249
GT_Dmelano_Specific_933	0.491774	-1.02393	0.0499514	FBtr0091675	CG33692
A_09_P215430	0.492035	-1.02317	0.00430047	CG33128	CG33128
A_09_P182390	0.492412	-1.02206	0.0114858	TC239629
GT_Dmelano_Specific_1604	0.493105	-1.02003	0.0303889	FBtr0082752	Droj2
A_09_P186940	0.493579	-1.01865	0.00780998	TC243283	CG12052
A_09_P047661	0.494428	-1.01617	0.0123132	IP15344	FBcl0702603
A_09_P019601	0.495458	-1.01316	0.0057762	CG14015	CG14015
A_09_P017136	0.495523	-1.01298	0.0406386	pxb	CG33207
A_09_P090240	0.49585	-1.01203	0.0131123	GM07634	FBcl0139185
A_09_P114500	0.496177	-1.01107	0.016321	TC248415
A_09_P180345	0.496299	-1.01072	0.00212369	TC237780
A_09_P134730	0.496534	-1.01004	0.0324393	TC254776	CG12372
GT_Dmelano_Specific_1988	0.496601	-1.00984	0.0236917	FBtr0302255	CG40204
A_09_P177870	0.496699	-1.00956	0.0111973	SD08605	CG17223
A_09_P217415	0.497542	-1.00711	0.0388297	CG34400	CG34400
A_09_P111190	0.497688	-1.00669	0.00330003	IP13307	CG15415
A_09_P031048	0.497942	-1.00595	0.0391642	BEAF-32	CG10159
A_09_P021526	0.498871	-1.00326	0.0299713	CG5367	CG5367
A_09_P188160	0.49892	-1.00312	0.00379633	AT22983
A_09_P126755	0.498924	-1.00311	0.0126801	TC233185	CG4954
A_09_P062906	0.499396	-1.00174	0.0034551	CG13759	CG13759
