# Supplementary material for: Patterns of Gene Expression in Drosophila InsP3 Receptor Mutant Larvae Reveal a Role for InsP3 Signaling in Carbohydrate and Energy Metabolism
Source: PLoS One. 2011 Aug 25;6(8):e24105. doi: 10.1371/journal.pone.0024105 (PMC3162032; doi:10.1371/journal.pone.0024105)
Supplement: Table S5 — A list of filtered (P<0.05) up-regulated and down-regulated genes that are common between mutant, rescued and suppressed larvae with fold changes and GO terms. (XLS) [file pone.0024105.s006.xls]

## Sheet: Up Mutant and DownSuppressor_32
Common genes between Up Mutant and Down Suppressor_32
GeneName	Mutant	Suppressor	ANNOTATION_SYMBOL	GO_BIOLOGICAL_PROCESS	GO_CELLULAR_COMPONENT	GO_MOLECULAR_FUNCTION
CG2650	4.87578	-1.89245	CG2650	circadian rhythm ; GO:0007623 | inferred from expression pattern	cellular_component ; GO:0005575 | no biological data available	molecular_function ; GO:0003674 | no biological data available
TC240250	3.82071	-1.95095
CG9698	3.4363	-1.4468	CG9698	peptidyl-proline hydroxylation to 4-hydroxy-L-proline ; GO:0018401 | inferred from sequence or structural similarity with MGD:P4ha1; MGI:MGI:97463 <newline> oxidation-reduction process ; GO:0055114 | inferred from electronic annotation with InterPro:IPR006620, InterPro:IPR013547	procollagen-proline 4-dioxygenase complex ; GO:0016222 | inferred by curator from GO:0018401|GO:0004656 <newline> endoplasmic reticulum ; GO:0005783 | inferred from electronic annotation with InterPro:IPR013547	procollagen-proline 4-dioxygenase activity ; GO:0004656 | inferred from sequence or structural similarity with MGD:P4ha1; MGI:MGI:97463 <newline> L-ascorbic acid binding ; GO:0031418 | inferred from electronic annotation with InterPro:IPR006620 <newline> oxidoreductase activity, acting on single donors with incorporation of molecular oxygen, incorporation of two atoms of oxygen ; GO:0016702 | inf…
CO302521	3.0834	-1.53034
Npc2c	3.05916	-3.95603	CG3934	sterol transport ; GO:0015918 | inferred from sequence or structural similarity with Npc2a	-	sterol binding ; GO:0032934 | inferred from sequence or structural similarity with HGNC_gene:NPC2; HGNC:14537
CG17974	2.89136	-2.91829	CG17974	-	-	-
rib	2.89057	-1.61348	CG7230	regulation of transcription, DNA-dependent ; GO:0006355 | traceable author statement <newline> Malpighian tubule morphogenesis ; GO:0007443 | inferred from mutant phenotype <newline> central nervous system development ; GO:0007417 | inferred from mutant phenotype <newline> head involution ; GO:0008258 | inferred from mutant phenotype <newline> hindgut morphogenesis ; GO:0007442 | inferred from mu…	nucleus ; GO:0005634 | inferred from direct assay <newline> nucleus ; GO:0005634 | non-traceable author statement <newline> nucleus ; GO:0005634 | traceable author statement	DNA binding ; GO:0003677 | non-traceable author statement <newline> sequence-specific DNA binding transcription factor activity ; GO:0003700 | traceable author statement <newline> DNA binding ; GO:0003677 | inferred from electronic annotation with InterPro:IPR007889, InterPro:IPR011526
CG12934	2.85746	-1.32918	CG12934	-	-	-
unc-119	2.62027	-1.73642	CG1659	-	cellular_component ; GO:0005575 | no biological data available	-
beat-VII	2.50915	-1.45677	CG42242	-	extracellular region ; GO:0005576 | non-traceable author statement	-
Cyp6a17	2.46022	-1.35121	CG10241	oxidation-reduction process ; GO:0055114 | inferred from electronic annotation with InterPro:IPR002401	microsome ; GO:0005792 | non-traceable author statement <newline> membrane ; GO:0016020 | non-traceable author statement	electron carrier activity ; GO:0009055 | inferred from sequence or structural similarity <newline> electron carrier activity ; GO:0009055 | non-traceable author statement <newline> oxidoreductase activity, acting on paired donors, with incorporation or reduction of molecular oxygen ; GO:0016705 | inferred from electronic annotation with InterPro:IPR001128, InterPro:IPR002401 <newline> electron ca…
TC242019	2.29847	-1.25487
AT20189	2.28161	-1.50118	FBcl0039011
EC266692	2.1642	-1.04174
CG10859	2.02311	-1.33493	CG10859	microtubule-based movement ; GO:0007018 | inferred from sequence or structural similarity	cytoplasmic dynein complex ; GO:0005868 | inferred from sequence or structural similarity with UniProtKB:Q16960 <newline> microtubule associated complex ; GO:0005875 | inferred from sequence or structural similarity with UniProtKB:Q16960 <newline> dynein complex ; GO:0030286 | inferred from sequence or structural similarity	motor activity ; GO:0003774 | inferred from sequence or structural similarity with UniProtKB:Q16960 <newline> ATPase activity, coupled ; GO:0042623 | inferred from sequence or structural similarity
TC244853	1.91096	-1.01537
CG8147	1.78585	-1.14767	CG8147	metabolic process ; GO:0008152 | inferred from electronic annotation with InterPro:IPR001952, InterPro:IPR017849, InterPro:IPR017850, InterPro:IPR018299	-	alkaline phosphatase activity ; GO:0004035 | inferred from sequence or structural similarity with MGD:Akp2; MGI:MGI:87983
Muc68E	1.68167	-1.02037	CG33265	chitin metabolic process ; GO:0006030 | inferred from electronic annotation with InterPro:IPR002557	extracellular region ; GO:0005576 | inferred from electronic annotation with InterPro:IPR002557	chitin binding ; GO:0008061 | inferred from electronic annotation with InterPro:IPR002557
CG2065	1.61149	-2.0621	CG2065	oxidation-reduction process ; GO:0055114 | inferred from electronic annotation with InterPro:IPR002347	-	oxidoreductase activity ; GO:0016491 | inferred from electronic annotation with InterPro:IPR002198, InterPro:IPR002347 <newline> binding ; GO:0005488 | inferred from electronic annotation with InterPro:IPR016040
CG7461	1.57861	-1.04551	CG7461	oxidation-reduction process ; GO:0055114 | inferred from electronic annotation with InterPro:IPR006089, InterPro:IPR006090, InterPro:IPR006091, InterPro:IPR006092, InterPro:IPR009075, InterPro:IPR009100, InterPro:IPR013786	lipid particle ; GO:0005811 | inferred from direct assay <newline> microtubule associated complex ; GO:0005875 | inferred from direct assay	very long-chain-acyl-CoA dehydrogenase activity ; GO:0017099 | inferred from sequence or structural similarity with UniProtKB:P45953 <newline> flavin adenine dinucleotide binding ; GO:0050660 | inferred from electronic annotation with InterPro:IPR013786
A_09_P180455	1.49474	-1.12067
CG33136	1.47173	-1.4368	CG33136	biological_process ; GO:0008150 | no biological data available	cellular_component ; GO:0005575 | no biological data available	molecular_function ; GO:0003674 | no biological data available
CG17843	1.46563	-1.22636	CG17843	multicellular organism reproduction ; GO:0032504 | inferred from expression pattern <newline> oxidation-reduction process ; GO:0055114 | inferred from electronic annotation with InterPro:IPR006863, InterPro:IPR017905 <newline> cell redox homeostasis ; GO:0045454 | inferred from electronic annotation with InterPro:IPR013766, InterPro:IPR017936	extracellular space ; GO:0005615 | inferred from direct assay	oxidoreductase activity ; GO:0016491 | inferred from sequence or structural similarity <newline> flavin-linked sulfhydryl oxidase activity ; GO:0016971 | inferred from sequence or structural similarity with HGNC_gene:QSOX1; HGNC:9756; OMIM:603120
g	1.40458	-1.31201	CG10986	determination of adult lifespan ; GO:0008340 | inferred from mutant phenotype <newline> eye pigment biosynthetic process ; GO:0006726 | inferred from direct assay <newline> ocellus pigment biosynthetic process ; GO:0008055 | inferred from direct assay <newline> ommochrome biosynthetic process ; GO:0006727 | inferred from mutant phenotype <newline> eye pigment biosynthetic process ; GO:0006726 | i…	AP-3 adaptor complex ; GO:0030123 | non-traceable author statement <newline> clathrin adaptor complex ; GO:0030131 | inferred from sequence or structural similarity with EMBL:AF002163; protein_id:AAC51761.1 <newline> Golgi-associated vesicle ; GO:0005798 | non-traceable author statement <newline> Golgi stack ; GO:0005795 | inferred from direct assay <newline> endoplasmic reticulum ; GO:0005783 | …	binding ; GO:0005488 | inferred from electronic annotation with InterPro:IPR011989, InterPro:IPR016024 <newline> protein transporter activity ; GO:0008565 | inferred from electronic annotation with InterPro:IPR017105
Cyp12d1-p	1.36423	-1.4039	CG30489	oxidation-reduction process ; GO:0055114 | inferred from electronic annotation with InterPro:IPR002401	mitochondrion ; GO:0005739 | inferred from sequence or structural similarity <newline> mitochondrion ; GO:0005739 | non-traceable author statement	electron carrier activity ; GO:0009055 | inferred from sequence or structural similarity <newline> electron carrier activity ; GO:0009055 | non-traceable author statement <newline> electron carrier activity ; GO:0009055 | inferred from sequence or structural similarity with Cyp12a5 AND inferred from sequence or structural similarity with UniProtKB:O18635 <newline> oxidoreductase activity, acting …
Cyp12d1-d	1.29788	-1.6022	CG33503	oxidation-reduction process ; GO:0055114 | inferred from electronic annotation with InterPro:IPR002401	mitochondrion ; GO:0005739 | inferred from sequence or structural similarity	electron carrier activity ; GO:0009055 | non-traceable author statement <newline> electron carrier activity ; GO:0009055 | inferred from sequence or structural similarity <newline> oxidoreductase activity, acting on paired donors, with incorporation or reduction of molecular oxygen ; GO:0016705 | inferred from electronic annotation with InterPro:IPR001128, InterPro:IPR002401 <newline> electron ca…
7B2	1.29073	-1.13313	CG1168	peptide hormone processing ; GO:0016486 | inferred from sequence or structural similarity with EMBL:U72709 <newline> positive regulation of proteolysis ; GO:0045862 | inferred from direct assay <newline> neuropeptide signaling pathway ; GO:0007218 | inferred from electronic annotation with InterPro:IPR007945	stored secretory granule ; GO:0030141 | inferred from electronic annotation with InterPro:IPR007945	peptidase activator activity ; GO:0016504 | inferred from direct assay
CG12880	1.19247	-1.28775	CG12880	-	-	-
CG15905	1.17703	-1.83072	CG15905	-	-	-
HL03834	1.07644	-1.70441	FBcl0149373
CG30419	1.07137	-1.17417	CG30419	-	-	-
CG18180	1.06579	-1.51193	CG18180	proteolysis ; GO:0006508 | non-traceable author statement <newline> proteolysis ; GO:0006508 | inferred from electronic annotation with InterPro:IPR001254, InterPro:IPR001314, InterPro:IPR018114	-	serine-type endopeptidase activity ; GO:0004252 | non-traceable author statement <newline> serine-type endopeptidase activity ; GO:0004252 | inferred from electronic annotation with InterPro:IPR001254, InterPro:IPR001314, InterPro:IPR018114

## Sheet: Down Mutant and UpSuppressor_45
Common genes between Down Mutant and Up Suppressor_45
GeneName	Mutant	Suppressor	ANNOTATION_SYMBOL	GO_BIOLOGICAL_PROCESS	GO_CELLULAR_COMPONENT	GO_MOLECULAR_FUNCTION
CG8317	-6.36549	6.35682	CG8317	-	-	-
CG6296	-6.62904	4.41365	CG6296	lipid metabolic process ; GO:0006629 | inferred from electronic annotation with InterPro:IPR000734, InterPro:IPR002334	-	triglyceride lipase activity ; GO:0004806 | inferred from sequence or structural similarity with UniProtKB:P17892 <newline> phospholipase A1 activity ; GO:0008970 | inferred from electronic annotation with InterPro:IPR002334
st	-6.52484	3.66188	CG4314	eye pigment precursor transport ; GO:0006856 | traceable author statement <newline> ommochrome biosynthetic process ; GO:0006727 | inferred from mutant phenotype <newline> eye pigment biosynthetic process ; GO:0006726 | non-traceable author statement <newline> ommochrome biosynthetic process ; GO:0006727 | non-traceable author statement <newline> transport ; GO:0006810 | inferred from electronic …	ATP-binding cassette (ABC) transporter complex ; GO:0043190 | inferred from sequence or structural similarity with EMBL:AF422804 <newline> integral to plasma membrane ; GO:0005887 | non-traceable author statement	ATPase activity, coupled to transmembrane movement of substances ; GO:0042626 | inferred from sequence or structural similarity with EMBL:AF422804 <newline> eye pigment precursor transporter activity ; GO:0005395 | non-traceable author statement <newline> ATP binding ; GO:0005524 | inferred from electronic annotation with InterPro:IPR003439, InterPro:IPR017871
Su(P)	-4.95721	5.74665	CG4086	cell redox homeostasis ; GO:0045454 | inferred from electronic annotation with InterPro:IPR002109, InterPro:IPR011767	-	electron carrier activity ; GO:0009055 | inferred from electronic annotation with InterPro:IPR002109, InterPro:IPR011767 <newline> protein disulfide oxidoreductase activity ; GO:0015035 | inferred from electronic annotation with InterPro:IPR002109
Fdh	-4.84767	4.8343	CG6598	alcohol metabolic process ; GO:0006066 | inferred by curator from GO:0004022 <newline> ethanol oxidation ; GO:0006069 | inferred from electronic annotation with InterPro:IPR014183	-	S-(hydroxymethyl)glutathione dehydrogenase activity ; GO:0051903 | inferred from direct assay <newline> octanol dehydrogenase activity ; GO:0004552 | inferred from direct assay <newline> alcohol dehydrogenase (NAD) activity ; GO:0004022 | inferred from direct assay <newline> zinc ion binding ; GO:0008270 | inferred from electronic annotation with InterPro:IPR002085, InterPro:IPR002328, InterPro:I…
MED11	-4.71453	3.82104	CG6884	regulation of transcription from RNA polymerase II promoter ; GO:0006357 | inferred from sequence or structural similarity with HGNC_gene:SURB7; HGNC:11473 <newline> muscle organ development ; GO:0007517 | inferred from mutant phenotype <newline> dendrite morphogenesis ; GO:0048813 | inferred from mutant phenotype	mediator complex ; GO:0016592 | inferred from direct assay	RNA polymerase II transcription mediator activity ; GO:0016455 | contributes_to inferred by curator from GO:0016592 <newline> transcription coactivator activity ; GO:0003713 | inferred from sequence or structural similarity with HGNC_gene:SURB7; HGNC:11473 <newline> RNA polymerase II transcription mediator activity ; GO:0016455 | inferred from electronic annotation with InterPro:IPR019404
CG15741	-4.69626	5.25199	CG15741	-	-	-
l(2)dtl	-4.68285	3.55747	CG11295	-	cytoplasm ; GO:0005737 | non-traceable author statement	-
CO273086	-4.66422	3.21661
CG12506	-4.62057	5.36568	CG12506	-	-	-
CG31262	-4.46559	2.75828	CG31262	transport ; GO:0006810 | inferred from sequence or structural similarity with NCBI_NP:666018 <newline> transmembrane transport ; GO:0055085 | inferred from electronic annotation with InterPro:IPR001734	membrane ; GO:0016020 | inferred from electronic annotation with InterPro:IPR001734, InterPro:IPR019900	transporter activity ; GO:0005215 | inferred from sequence or structural similarity with NCBI_NP:666018
CG13902	-4.46216	2.40381	CG13902	-	-	-
thetaTry	-4.20056	2.10269	CG12385	proteolysis ; GO:0006508 | non-traceable author statement <newline> proteolysis ; GO:0006508 | inferred from electronic annotation with InterPro:IPR001254, InterPro:IPR001314, InterPro:IPR018114	extracellular region ; GO:0005576 | non-traceable author statement	serine-type endopeptidase activity ; GO:0004252 | non-traceable author statement <newline> serine-type endopeptidase activity ; GO:0004252 | inferred from sequence or structural similarity with EMBL:X71877; protein_id:CAA50711.1
pan	-4.06512	3.69146	CG34403	embryonic pattern specification ; GO:0009880 | inferred from mutant phenotype <newline> imaginal disc-derived wing morphogenesis ; GO:0007476 | inferred from mutant phenotype <newline> regulation of transcription, DNA-dependent ; GO:0006355 | inferred from sequence or structural similarity with MGD:Tcf7l2; MGI:MGI:1202879 <newline> segment polarity determination ; GO:0007367 | non-traceable autho…	transcription factor complex ; GO:0005667 | inferred from sequence or structural similarity with MGD:Tcf7l2; MGI:MGI:1202879 <newline> microtubule associated complex ; GO:0005875 | inferred from direct assay <newline> transcription factor complex ; GO:0005667 | inferred from physical interaction with Coop	specific transcriptional repressor activity ; GO:0016566 | inferred from mutant phenotype <newline> sequence-specific DNA binding ; GO:0043565 | inferred from direct assay <newline> kinase binding ; GO:0019900 | inferred from physical interaction with hipk <newline> RNA polymerase II core promoter proximal region sequence-specific DNA binding ; GO:0000978 | inferred from direct assay <newline> re…
CG33268	-3.89724	4.21255	CG33268	biological_process ; GO:0008150 | no biological data available	cellular_component ; GO:0005575 | no biological data available	molecular_function ; GO:0003674 | no biological data available
AF171795	-3.73265	1.54168	FBcl0000275
CG10764	-3.18726	1.61846	CG10764	proteolysis ; GO:0006508 | non-traceable author statement <newline> proteolysis ; GO:0006508 | inferred from electronic annotation with InterPro:IPR001254, InterPro:IPR001314, InterPro:IPR018114	-	serine-type endopeptidase activity ; GO:0004252 | inferred from sequence or structural similarity with EMBL:AF087644 <newline> serine-type endopeptidase activity ; GO:0004252 | non-traceable author statement
Ilp5	-3.01815	2.5166	CG33273	insulin receptor signaling pathway ; GO:0008286 | inferred from sequence or structural similarity with HGNC_gene:INS; HGNC:6081; OMIM:176730 <newline> female mating behavior ; GO:0060180 | inferred from mutant phenotype	extracellular region ; GO:0005576 | inferred from sequence or structural similarity with HGNC_gene:INS; HGNC:6081; OMIM:176730	insulin receptor binding ; GO:0005158 | inferred from sequence or structural similarity with UniProtKB:P22334 <newline> insulin receptor binding ; GO:0005158 | inferred from sequence or structural similarity with HGNC_gene:INS; HGNC:6081; OMIM:176730 <newline> hormone activity ; GO:0005179 | inferred from electronic annotation with InterPro:IPR016179
CG33459	-2.90416	2.62996	CG33459	proteolysis ; GO:0006508 | inferred from electronic annotation with InterPro:IPR001254, InterPro:IPR001314, InterPro:IPR018114	-	serine-type endopeptidase activity ; GO:0004252 | inferred from electronic annotation with InterPro:IPR001254, InterPro:IPR001314, InterPro:IPR018114
CG7377	-2.75647	3.10318	CG7377	-	-	-
CG14693	-2.71879	3.8955	CG14693	-	-	-
LP12795	-2.65088	4.69284
Aldh	-2.52499	2.12873	CG3752	pyruvate metabolic process ; GO:0006090 | inferred from sequence or structural similarity with UniProtKB:P05091 <newline> response to ethanol ; GO:0045471 | inferred from mutant phenotype <newline> acetaldehyde metabolic process ; GO:0006117 | inferred from mutant phenotype <newline> oxidation-reduction process ; GO:0055114 | inferred from electronic annotation with InterPro:IPR015590, InterPro:I…	cytoplasm ; GO:0005737 | inferred from direct assay <newline> mitochondrion ; GO:0005739 | inferred from direct assay <newline> mitochondrion ; GO:0005739 | inferred from sequence or structural similarity with UniProtKB:P11884 <newline> mitochondrial matrix ; GO:0005759 | inferred from sequence or structural similarity with UniProtKB:P05091 <newline> lipid particle ; GO:0005811 | inferred from di…	aldehyde dehydrogenase (NAD) activity ; GO:0004029 | inferred from direct assay <newline> aldehyde dehydrogenase (NAD) activity ; GO:0004029 | inferred from sequence or structural similarity with UniProtKB:P11884 <newline> aldehyde dehydrogenase (NAD) activity ; GO:0004029 | inferred from sequence or structural similarity with UniProtKB:P05091 <newline> acetaldehyde dehydrogenase (acetylating) ac…
CG13325	-2.33306	3.65308	CG13325	-	-	transferase activity, transferring acyl groups other than amino-acyl groups ; GO:0016747 | inferred from electronic annotation with InterPro:IPR002656
CG32572	-2.33004	3.48828	CG32572	inter-male aggressive behavior ; GO:0002121 | inferred from mutant phenotype <newline> mushroom body development ; GO:0016319 | inferred from mutant phenotype	-	-
TC252226	-2.2821	1.42137	CG8434	bristle morphogenesis ; GO:0008407 | inferred from mutant phenotype <newline> oogenesis ; GO:0048477 | inferred from mutant phenotype	-	-
scpr-C	-2.06581	1.09825	CG5106	-	-	-
CK132321	-2.05612	1.55752
Cyp9c1	-2.04441	1.52264	CG3616	oxidation-reduction process ; GO:0055114 | inferred from electronic annotation with InterPro:IPR002401	microsome ; GO:0005792 | non-traceable author statement <newline> membrane ; GO:0016020 | non-traceable author statement	electron carrier activity ; GO:0009055 | non-traceable author statement <newline> electron carrier activity ; GO:0009055 | inferred from sequence or structural similarity <newline> oxidoreductase activity, acting on paired donors, with incorporation or reduction of molecular oxygen ; GO:0016705 | inferred from electronic annotation with InterPro:IPR001128, InterPro:IPR002401 <newline> electron ca…
TC243699	-1.78072	1.15726
FBtr0072089	-1.71991	2.64402	CG12491	-	-	-
CG8525	-1.647	1.76912	CG8525	deoxyribonucleotide catabolic process ; GO:0009264 | inferred from electronic annotation with InterPro:IPR011343	cytoplasm ; GO:0005737 | inferred from electronic annotation with InterPro:IPR011343	deoxyribose-phosphate aldolase activity ; GO:0004139 | inferred from sequence or structural similarity with ECOGENE_G:deoC; ECOGENE:EG10221
TC229176	-1.59754	1.29847
CG10476	-1.49365	2.51076	CG10476	-	-	-
CG30456	-1.47452	1.20304	CG30456	regulation of Rho protein signal transduction ; GO:0035023 | inferred from electronic annotation with InterPro:IPR000219	intracellular ; GO:0005622 | inferred from electronic annotation with InterPro:IPR000219	Rho guanyl-nucleotide exchange factor activity ; GO:0005089 | inferred from electronic annotation with InterPro:IPR000219
TC249644	-1.46031	1.36106
TC242574	-1.41639	1.10153	CG12400	mitochondrial electron transport, NADH to ubiquinone ; GO:0006120 | inferred from sequence or structural similarity with UniProtKB:O95298	mitochondrial respiratory chain complex I ; GO:0005747 | inferred from sequence or structural similarity with EMBL:AF070652 <newline> mitochondrial respiratory chain complex I ; GO:0005747 | inferred from sequence or structural similarity with UniProtKB:O95298	NADH dehydrogenase (ubiquinone) activity ; GO:0008137 | inferred from sequence or structural similarity with EMBL:AF070652 <newline> NADH dehydrogenase activity ; GO:0003954 | inferred from sequence or structural similarity with UniProtKB:O95298
FI07764	-1.38738	1.57216	CG10635	'de novo' protein folding ; GO:0006458 | inferred from sequence or structural similarity <newline> protein folding ; GO:0006457 | inferred from electronic annotation with InterPro:IPR002777, InterPro:IPR016661	prefoldin complex ; GO:0016272 | inferred from sequence or structural similarity <newline> prefoldin complex ; GO:0016272 | inferred from electronic annotation with InterPro:IPR002777	chaperone binding ; GO:0051087 | inferred from sequence or structural similarity <newline> unfolded protein binding ; GO:0051082 | inferred from electronic annotation with InterPro:IPR002777 <newline> chaperone binding ; GO:0051087 | inferred from electronic annotation with InterPro:IPR016661
CG32601	-1.3323	1.12938	CG32601	regulation of transcription, DNA-dependent ; GO:0006355 | inferred from sequence or structural similarity with HGNC_gene:BTF3; HGNC:1125; OMIM:602542	nucleus ; GO:0005634 | inferred from sequence or structural similarity with HGNC_gene:BTF3; HGNC:1125; OMIM:602542	sequence-specific DNA binding transcription factor activity ; GO:0003700 | inferred from sequence or structural similarity with HGNC_gene:BTF3; HGNC:1125; OMIM:602542
TC241698	-1.31603	1.31898		-	-	-
CG18609	-1.25735	1.08069	CG18609	-	integral to membrane ; GO:0016021 | inferred from electronic annotation with InterPro:IPR002076	-
CK132619	-1.23564	1.14182	CG14270	-	-	-
AT26853	-1.19213	1.04591	CG9871	translation ; GO:0006412 | inferred from sequence or structural similarity with HGNC_gene:RPL22; HGNC:10315; OMIM:180474	cytosolic large ribosomal subunit ; GO:0022625 | inferred from sequence or structural similarity with HGNC_gene:RPL22; HGNC:10315; OMIM:180474	structural constituent of ribosome ; GO:0003735 | inferred from sequence or structural similarity with HGNC_gene:RPL22; HGNC:10315; OMIM:180474
CG6415	-1.09364	1.09284	CG6415	glycine catabolic process ; GO:0006546 | inferred from sequence or structural similarity with UniProtKB:P48728	lipid particle ; GO:0005811 | inferred from direct assay <newline> glycine cleavage complex ; GO:0005960 | inferred from sequence or structural similarity with UniProtKB:P25285 <newline> glycine cleavage complex ; GO:0005960 | inferred from sequence or structural similarity with UniProtKB:P48728	aminomethyltransferase activity ; GO:0004047 | inferred from sequence or structural similarity with UniProtKB:P25285 <newline> aminomethyltransferase activity ; GO:0004047 | inferred from sequence or structural similarity with UniProtKB:P48728
TC254157	-1.03427	1.33046

## Sheet: Up Mutant and Down Rescue_64
Common genes between Up Mutant and Down Rescue_64
Gene Name	Mutant	Rescue	ANNOTATION_SYMBOL	GO_BIOLOGICAL_PROCESS	GO_CELLULAR_COMPONENT	GO_MOLECULAR_FUNCTION
CG2650	4.87578	-1.52316	CG2650	circadian rhythm ; GO:0007623 | inferred from expression pattern	cellular_component ; GO:0005575 | no biological data available	molecular_function ; GO:0003674 | no biological data available
CG33271	4.20008	-1.29214	CG33271	biological_process ; GO:0008150 | no biological data available	cellular_component ; GO:0005575 | no biological data available	molecular_function ; GO:0003674 | no biological data available
TC249499	4.09821	-4.86017
TC245487	4.06477	-5.06213
TC242290	3.88728	-4.68976	CG14406	-	-	-
TC240250	3.82071	-1.49685
FBtr0077914	3.58771	-2.35911	RFeSP	mitochondrial electron transport, ubiquinol to cytochrome c ; GO:0006122 | inferred from sequence or structural similarity with UniProtKB:P47985	mitochondrial respiratory chain complex III ; GO:0005750 | inferred from sequence or structural similarity with EMBL:AC007786; protein_id:AAD38242.1 <newline> mitochondrial respiratory chain complex III ; GO:0005750 | inferred from sequence or structural similarity with UniProtKB:P47985 <newline> microtubule associated complex ; GO:0005875 | inferred from direct assay	ubiquinol-cytochrome-c reductase activity ; GO:0008121 | inferred from sequence or structural similarity with UniProtKB:P47985 <newline> 2 iron, 2 sulfur cluster binding ; GO:0051537 | inferred from electronic annotation with InterPro:IPR017941
GH13568	3.47924	-1.10125	GH13568	-	-	-
CG9698	3.4363	-1.58364	CG9698	peptidyl-proline hydroxylation to 4-hydroxy-L-proline ; GO:0018401 | inferred from sequence or structural similarity with MGD:P4ha1; MGI:MGI:97463 <newline> oxidation-reduction process ; GO:0055114 | inferred from electronic annotation with InterPro:IPR006620, InterPro:IPR013547	procollagen-proline 4-dioxygenase complex ; GO:0016222 | inferred by curator from GO:0018401|GO:0004656 <newline> endoplasmic reticulum ; GO:0005783 | inferred from electronic annotation with InterPro:IPR013547	procollagen-proline 4-dioxygenase activity ; GO:0004656 | inferred from sequence or structural similarity with MGD:P4ha1; MGI:MGI:97463 <newline> L-ascorbic acid binding ; GO:0031418 | inferred from electronic annotation with InterPro:IPR006620 <newline> oxidoreductase activity, acting on single donors with incorporation of molecular oxygen, incorporation of two atoms of oxygen ; GO:0016702 | inf…
phr	3.36247	-2.94491	CG11205	DNA repair ; GO:0006281 | inferred from sequence or structural similarity with UniProtKB:Q28464	-	deoxyribodipyrimidine photo-lyase activity ; GO:0003904 | non-traceable author statement <newline> deoxyribodipyrimidine photo-lyase activity ; GO:0003904 | inferred from sequence or structural similarity with UniProtKB:Q28464
CO302521	3.0834	-1.36506
CG17974	2.89136	-1.56478	CG17974	-	-	-
rib	2.89057	-1.77429	CG7230	regulation of transcription, DNA-dependent ; GO:0006355 | traceable author statement <newline> Malpighian tubule morphogenesis ; GO:0007443 | inferred from mutant phenotype <newline> central nervous system development ; GO:0007417 | inferred from mutant phenotype <newline> head involution ; GO:0008258 | inferred from mutant phenotype <newline> hindgut morphogenesis ; GO:0007442 | inferred from mu…	nucleus ; GO:0005634 | inferred from direct assay <newline> nucleus ; GO:0005634 | non-traceable author statement <newline> nucleus ; GO:0005634 | traceable author statement	DNA binding ; GO:0003677 | non-traceable author statement <newline> sequence-specific DNA binding transcription factor activity ; GO:0003700 | traceable author statement <newline> DNA binding ; GO:0003677 | inferred from electronic annotation with InterPro:IPR007889, InterPro:IPR011526
CG12934	2.85746	-2.25275	CG12934	-	-	-
CO315845	2.70629	-3.57049
CG9509	2.62263	-1.30056	CG9509	mesoderm development ; GO:0007498 | inferred from expression pattern <newline> alcohol metabolic process ; GO:0006066 | inferred from electronic annotation with InterPro:IPR012132	-	choline dehydrogenase activity ; GO:0008812 | inferred from sequence or structural similarity with EMBL:Z66494; protein_id:CAA91263 <newline> flavin adenine dinucleotide binding ; GO:0050660 | inferred from electronic annotation with InterPro:IPR000172, InterPro:IPR012132
unc-119	2.62027	-1.27136	CG1659	-	cellular_component ; GO:0005575 | no biological data available	-
Cyp6a2	2.55924	-3.71783	CG9438	response to insecticide ; GO:0017085 | inferred from direct assay <newline> response to caffeine ; GO:0031000 | inferred from direct assay <newline> oxidation-reduction process ; GO:0055114 | inferred from electronic annotation with InterPro:IPR002401	microsome ; GO:0005792 | non-traceable author statement <newline> membrane ; GO:0016020 | non-traceable author statement	electron carrier activity ; GO:0009055 | non-traceable author statement <newline> electron carrier activity ; GO:0009055 | inferred from sequence or structural similarity <newline> oxidoreductase activity, acting on paired donors, with incorporation or reduction of molecular oxygen ; GO:0016705 | inferred from electronic annotation with InterPro:IPR001128, InterPro:IPR002401 <newline> electron ca…
AF171842	2.16297	-1.54045	CG9394	glycerol metabolic process ; GO:0006071 | inferred from electronic annotation with InterPro:IPR004129 <newline> lipid metabolic process ; GO:0006629 | inferred from electronic annotation with InterPro:IPR017946	-	glycerophosphodiester phosphodiesterase activity ; GO:0008889 | inferred from electronic annotation with InterPro:IPR004129 <newline> carbohydrate binding ; GO:0030246 | inferred from electronic annotation with InterPro:IPR013784
AT28829	2.1217	-1.38273	FBcl0360224
CG12112	2.11154	-1.4965	CG12112	-	-	-
PH4alphaMP	2.10482	-1.0758	CG9726	peptidyl-proline hydroxylation to 4-hydroxy-L-proline ; GO:0018401 | inferred from sequence or structural similarity with UniProtKB:P54001 <newline> oxidation-reduction process ; GO:0055114 | inferred from electronic annotation with InterPro:IPR006620, InterPro:IPR013547	procollagen-proline 4-dioxygenase complex ; GO:0016222 | inferred from sequence or structural similarity with UniProtKB:P54001	procollagen-proline 4-dioxygenase activity ; GO:0004656 | non-traceable author statement <newline> procollagen-proline 4-dioxygenase activity ; GO:0004656 | inferred from sequence or structural similarity with UniProtKB:P54001 <newline> L-ascorbic acid binding ; GO:0031418 | inferred from electronic annotation with InterPro:IPR006620 <newline> oxidoreductase activity, acting on single donors with…
CG10859	2.02311	-2.05698	CG10859	microtubule-based movement ; GO:0007018 | inferred from sequence or structural similarity	cytoplasmic dynein complex ; GO:0005868 | inferred from sequence or structural similarity with UniProtKB:Q16960 <newline> microtubule associated complex ; GO:0005875 | inferred from sequence or structural similarity with UniProtKB:Q16960 <newline> dynein complex ; GO:0030286 | inferred from sequence or structural similarity	motor activity ; GO:0003774 | inferred from sequence or structural similarity with UniProtKB:Q16960 <newline> ATPase activity, coupled ; GO:0042623 | inferred from sequence or structural similarity
TC244753	2.0151	-2.54874	CG7941	-	-	structural constituent of chitin-based larval cuticle ; GO:0008010 | inferred from sequence or structural similarity with UniProtKB:O02388 <newline> structural constituent of chitin-based cuticle ; GO:0005214 | inferred from sequence or structural similarity with Pfam:PF00379 inferred from sequence or structural similarity with InterPro:IPR000618
SD10607	1.88787	-1.81614	CG3572	tricarboxylic acid cycle ; GO:0006099 | inferred from direct assay	-	Ral GTPase binding ; GO:0017160 | inferred from sequence or structural similarity with EMBL:AJ005870; protein_id:CAA06746
CG5327	1.86805	-1.35289	CG5327	protein import into mitochondrial inner membrane ; GO:0045039 | inferred from electronic annotation with InterPro:IPR004217	mitochondrial intermembrane space protein transporter complex ; GO:0042719 | inferred from electronic annotation with InterPro:IPR004217	-
CG8613	1.83991	-1.3452	CG8613	mannose metabolic process ; GO:0006013 | inferred from electronic annotation with InterPro:IPR010819	-	mannose-6-phosphate isomerase activity ; GO:0004476 | inferred from electronic annotation with InterPro:IPR010819
MED16	1.83022	-1.71812	CG5465	transcription initiation from RNA polymerase II promoter ; GO:0006367 | inferred from sequence or structural similarity <newline> transcription from RNA polymerase II promoter ; GO:0006366 | inferred from sequence or structural similarity with NCBI_gi:4885647	nucleus ; GO:0005634 | inferred from sequence or structural similarity with NCBI_gi:4885647 <newline> mediator complex ; GO:0016592 | inferred from sequence or structural similarity <newline> mediator complex ; GO:0016592 | inferred from sequence or structural similarity with NCBI_gi:4885647	transcription cofactor activity ; GO:0003712 | non-traceable author statement <newline> RNA polymerase II transcription mediator activity ; GO:0016455 | inferred from sequence or structural similarity <newline> RNA polymerase II transcription mediator activity ; GO:0016455 | inferred from sequence or structural similarity with NCBI_gi:4885647
CG8147	1.78585	-1.28735	CG8147	metabolic process ; GO:0008152 | inferred from electronic annotation with InterPro:IPR001952, InterPro:IPR017849, InterPro:IPR017850, InterPro:IPR018299	-	alkaline phosphatase activity ; GO:0004035 | inferred from sequence or structural similarity with MGD:Akp2; MGI:MGI:87983
TC249838	1.67938	-1.34842	CG13231	-	-	-
Wnt10	1.66894	-1.90046	CG4971	Wnt receptor signaling pathway ; GO:0016055 | inferred from sequence or structural similarity with wg <newline> multicellular organismal development ; GO:0007275 | inferred from electronic annotation with InterPro:IPR005816, InterPro:IPR005817 <newline> Wnt receptor signaling pathway, calcium modulating pathway ; GO:0007223 | inferred from electronic annotation with InterPro:IPR005816, InterPro:I…	extracellular region ; GO:0005576 | inferred from sequence or structural similarity with wg	receptor binding ; GO:0005102 | inferred from sequence or structural similarity with wg
B-H1	1.65727	-1.59675	CG5529	sensory organ boundary specification ; GO:0008052 | inferred from mutant phenotype <newline> eye pigment granule organization ; GO:0008057 | inferred from mutant phenotype <newline> bristle morphogenesis ; GO:0008407 | inferred from mutant phenotype <newline> eye-antennal disc morphogenesis ; GO:0007455 | inferred from mutant phenotype <newline> leg disc proximal/distal pattern formation ; GO:000…	nucleus ; GO:0005634 | non-traceable author statement <newline> nucleus ; GO:0005634 | inferred from electronic annotation with InterPro:IPR017970	specific RNA polymerase II transcription factor activity ; GO:0003704 | non-traceable author statement <newline> DNA binding ; GO:0003677 | non-traceable author statement <newline> sequence-specific DNA binding transcription factor activity ; GO:0003700 | non-traceable author statement <newline> sequence-specific DNA binding ; GO:0043565 | inferred from electronic annotation with InterPro:IPR0013…
CG2065	1.61149	-2.53534	CG2065	oxidation-reduction process ; GO:0055114 | inferred from electronic annotation with InterPro:IPR002347	-	oxidoreductase activity ; GO:0016491 | inferred from electronic annotation with InterPro:IPR002198, InterPro:IPR002347 <newline> binding ; GO:0005488 | inferred from electronic annotation with InterPro:IPR016040
CG7461	1.57861	-1.69967	CG7461	oxidation-reduction process ; GO:0055114 | inferred from electronic annotation with InterPro:IPR006089, InterPro:IPR006090, InterPro:IPR006091, InterPro:IPR006092, InterPro:IPR009075, InterPro:IPR009100, InterPro:IPR013786	lipid particle ; GO:0005811 | inferred from direct assay <newline> microtubule associated complex ; GO:0005875 | inferred from direct assay	very long-chain-acyl-CoA dehydrogenase activity ; GO:0017099 | inferred from sequence or structural similarity with UniProtKB:P45953 <newline> flavin adenine dinucleotide binding ; GO:0050660 | inferred from electronic annotation with InterPro:IPR013786
A_09_P215740	1.56634	-1.73044
nito	1.53053	-1.54856	CG2910	nuclear mRNA splicing, via spliceosome ; GO:0000398 | inferred by curator from GO:0071011 <newline> regulation of transcription, DNA-dependent ; GO:0006355 | inferred from electronic annotation with InterPro:IPR010912	precatalytic spliceosome ; GO:0071011 | inferred from direct assay	mRNA binding ; GO:0003729 | inferred from sequence or structural similarity <newline> nucleic acid binding ; GO:0003676 | inferred from electronic annotation with InterPro:IPR000504 <newline> nucleotide binding ; GO:0000166 | inferred from electronic annotation with InterPro:IPR012677
Nf-YA	1.51427	-1.04713	CG3891	phagocytosis, engulfment ; GO:0006911 | inferred from mutant phenotype <newline> regulation of transcription, DNA-dependent ; GO:0006355 | inferred from electronic annotation with InterPro:IPR001289	nucleus ; GO:0005634 | inferred from sequence or structural similarity with UniProtKB:P23708	sequence-specific DNA binding transcription factor activity ; GO:0003700 | inferred from sequence or structural similarity with UniProtKB:P23708 <newline> sequence-specific DNA binding ; GO:0043565 | contributes_to inferred from direct assay
CG12116	1.50357	-1.43709	CG12116	metabolic process ; GO:0008152 | inferred from electronic annotation with InterPro:IPR002198	-	sepiapterin reductase activity ; GO:0004757 | inferred from sequence or structural similarity with UniProtKB:P18297 <newline> binding ; GO:0005488 | inferred from electronic annotation with InterPro:IPR016040
TC240573	1.47999	-2.13909
CG17843	1.46563	-1.22423	CG17843	multicellular organism reproduction ; GO:0032504 | inferred from expression pattern <newline> oxidation-reduction process ; GO:0055114 | inferred from electronic annotation with InterPro:IPR006863, InterPro:IPR017905 <newline> cell redox homeostasis ; GO:0045454 | inferred from electronic annotation with InterPro:IPR013766, InterPro:IPR017936	extracellular space ; GO:0005615 | inferred from direct assay	oxidoreductase activity ; GO:0016491 | inferred from sequence or structural similarity <newline> flavin-linked sulfhydryl oxidase activity ; GO:0016971 | inferred from sequence or structural similarity with HGNC_gene:QSOX1; HGNC:9756; OMIM:603120
Spn1	1.44916	-1.27065	CG9456	-	-	serine-type endopeptidase inhibitor activity ; GO:0004867 | inferred from sequence or structural similarity with UniProtKB:Q60854 <newline> serine-type endopeptidase inhibitor activity ; GO:0004867 | non-traceable author statement
GH14618	1.42445	-1.29585	FBcl0110663
Sop2	1.41856	-1.04537	CG8978	actin filament polymerization ; GO:0030041 | non-traceable author statement <newline> actin filament-based process ; GO:0030029 | inferred from mutant phenotype <newline> pseudocleavage involved in syncytial blastoderm formation ; GO:0030589 | inferred from mutant phenotype <newline> cytoplasmic transport, nurse cell to oocyte ; GO:0007303 | inferred from mutant phenotype <newline> female germlin…	Arp2/3 protein complex ; GO:0005885 | traceable author statement <newline> Arp2/3 protein complex ; GO:0005885 | non-traceable author statement <newline> cytoskeleton ; GO:0005856 | inferred from electronic annotation with InterPro:IPR017383	actin binding ; GO:0003779 | inferred from sequence or structural similarity <newline> actin binding ; GO:0003779 | inferred from electronic annotation with InterPro:IPR017383
GM07634	1.40132	-1.01203	FBcl0139185
CG18788	1.39457	-3.30172	CG18788	transmembrane transport ; GO:0055085 | inferred from electronic annotation with InterPro:IPR011701	integral to membrane ; GO:0016021 | inferred from electronic annotation with InterPro:IPR011701	-
RE63496	1.38264	-1.28284	FBcl0481739
mdy	1.36814	-2.21607	CG31991	regulation of nurse cell apoptosis ; GO:0045477 | inferred from mutant phenotype <newline> triglyceride biosynthetic process ; GO:0019432 | inferred from sequence or structural similarity with EMBL:AY065621; protein_id:AAL49962.1 <newline> oogenesis ; GO:0048477 | inferred from mutant phenotype <newline> negative regulation of lipid storage ; GO:0010888 | inferred from direct assay <newline> wing…	-	diacylglycerol O-acyltransferase activity ; GO:0004144 | non-traceable author statement <newline> diacylglycerol O-acyltransferase activity ; GO:0004144 | inferred from direct assay <newline> diacylglycerol O-acyltransferase activity ; GO:0004144 | inferred from sequence or structural similarity with EMBL:AY065621; protein_id:AAL49962.1 <newline> sterol O-acyltransferase activity ; GO:0004772 | i…
Cyp12d1-p	1.36423	-1.78329	CG30489	oxidation-reduction process ; GO:0055114 | inferred from electronic annotation with InterPro:IPR002401	mitochondrion ; GO:0005739 | inferred from sequence or structural similarity <newline> mitochondrion ; GO:0005739 | non-traceable author statement	electron carrier activity ; GO:0009055 | inferred from sequence or structural similarity <newline> electron carrier activity ; GO:0009055 | non-traceable author statement <newline> electron carrier activity ; GO:0009055 | inferred from sequence or structural similarity with Cyp12a5 AND inferred from sequence or structural similarity with UniProtKB:O18635 <newline> oxidoreductase activity, acting …
TC252839	1.35948	-1.66959		-	-	-
IP05642	1.357	-1.38854	FBcl0303736
TC237905	1.3215	-1.98946	CG1697	proteolysis ; GO:0006508 | inferred from electronic annotation with InterPro:IPR002610	plasma membrane ; GO:0005886 | non-traceable author statement <newline> integral to membrane ; GO:0016021 | non-traceable author statement <newline> integral to membrane ; GO:0016021 | inferred from electronic annotation with InterPro:IPR002610, InterPro:IPR017213, InterPro:IPR022764	serine-type peptidase activity ; GO:0008236 | non-traceable author statement <newline> serine-type endopeptidase activity ; GO:0004252 | inferred from electronic annotation with InterPro:IPR002610, InterPro:IPR017213, InterPro:IPR022764 <newline> calcium ion binding ; GO:0005509 | inferred from electronic annotation with InterPro:IPR002048, InterPro:IPR011992
CG32650	1.32054	-1.7672	CG32650	biological_process ; GO:0008150 | no biological data available	cellular_component ; GO:0005575 | no biological data available	molecular_function ; GO:0003674 | no biological data available
CO307598	1.30747	-1.57973
norpA	1.29259	-1.48176	CG3620	sensory perception of smell ; GO:0007608 | inferred from mutant phenotype <newline> diacylglycerol biosynthetic process ; GO:0006651 | traceable author statement <newline> phospholipid metabolic process ; GO:0006644 | traceable author statement <newline> calcium-mediated signaling ; GO:0019722 | traceable author statement <newline> phospholipid biosynthetic process ; GO:0008654 | traceable author…	rhabdomere ; GO:0016028 | inferred from direct assay <newline> membrane fraction ; GO:0005624 | inferred from direct assay <newline> inaD signaling complex ; GO:0016027 | traceable author statement <newline> inaD signaling complex ; GO:0016027 | inferred from physical interaction with inaD	GTPase activator activity ; GO:0005096 | non-traceable author statement <newline> phospholipase C activity ; GO:0004629 | traceable author statement <newline> phosphatidylinositol phospholipase C activity ; GO:0004435 | traceable author statement <newline> phosphatidylinositol phospholipase C activity ; GO:0004435 | non-traceable author statement <newline> calcium ion binding ; GO:0005509 | infer…
CG15894	1.22679	-1.26963	CG15894	-	-	-
StIP	1.21754	-1.30821	CG11887	transcription elongation from RNA polymerase II promoter ; GO:0006368 | inferred from sequence or structural similarity with UniProtKB:Q16186 <newline> proteasome assembly ; GO:0043248 | inferred from sequence or structural similarity with UniProtKB:Q16186	proteasome complex ; GO:0000502 | inferred from sequence or structural similarity with UniProtKB:Q16186	endopeptidase activator activity ; GO:0061133 | inferred from sequence or structural similarity with UniProtKB:Q16186
CG12880	1.19247	-1.03306	CG12880	-	-	-
CG15905	1.17703	-1.97143	CG15905	-	-	-
par-6	1.13192	-1.85664	CG5884	zonula adherens assembly ; GO:0045186 | non-traceable author statement <newline> establishment or maintenance of polarity of embryonic epithelium ; GO:0016332 | non-traceable author statement <newline> apical protein localization ; GO:0045176 | non-traceable author statement <newline> morphogenesis of a polarized epithelium ; GO:0001738 | traceable author statement <newline> zonula adherens assem…	apical cortex ; GO:0045179 | non-traceable author statement <newline> subapical complex ; GO:0035003 | traceable author statement <newline> apical plasma membrane ; GO:0016324 | traceable author statement <newline> cell cortex ; GO:0005938 | traceable author statement <newline> apical cortex ; GO:0045179 | inferred from direct assay	protein binding ; GO:0005515 | inferred from physical interaction with sdt
CO152895	1.12077	-1.10755
snRNA:U4:25F	1.10167	-1.97343	CR32998	nuclear mRNA splicing, via spliceosome ; GO:0000398 | inferred from sequence or structural similarity	U4 snRNP ; GO:0005687 | inferred from sequence or structural similarity	-
HP5	1.06981	-1.43611	CG1745	protein transport ; GO:0015031 | inferred from electronic annotation with InterPro:IPR005024	chromocenter ; GO:0010369 | inferred from direct assay	-
CG18180	1.06579	-1.19026	CG18180	proteolysis ; GO:0006508 | non-traceable author statement <newline> proteolysis ; GO:0006508 | inferred from electronic annotation with InterPro:IPR001254, InterPro:IPR001314, InterPro:IPR018114	-	serine-type endopeptidase activity ; GO:0004252 | non-traceable author statement <newline> serine-type endopeptidase activity ; GO:0004252 | inferred from electronic annotation with InterPro:IPR001254, InterPro:IPR001314, InterPro:IPR018114
Caps	1.04647	-1.06484	CG33653	neurotransmitter secretion ; GO:0007269 | non-traceable author statement <newline> vesicle-mediated transport ; GO:0016192 | non-traceable author statement <newline> synaptic vesicle exocytosis ; GO:0016079 | inferred from sequence or structural similarity <newline> synaptic vesicle exocytosis ; GO:0016079 | inferred from mutant phenotype <newline> synaptic transmission, glutamatergic ; GO:003524…	synaptic vesicle ; GO:0008021 | non-traceable author statement <newline> synapse ; GO:0045202 | inferred from direct assay	-

## Sheet: Down Mutant and Up Rescue_82
Common genes between Down Mutant and Up Rescue_82
GeneName	Mutant	Rescue	ANNOTATION_SYMBOL	GO_BIOLOGICAL_PROCESS	GO_CELLULAR_COMPONENT	GO_MOLECULAR_FUNCTION
CG8317	-6.36549	6.47408	CG8317	-	-	-
Kap3	-6.60176	4.12885	CG11759	microtubule-based movement ; GO:0007018 | inferred from sequence or structural similarity with NCBI_gi:861365 <newline> sperm axoneme assembly ; GO:0007288 | NOT inferred from mutant phenotype <newline> sensory cilium assembly ; GO:0035058 | inferred from mutant phenotype <newline> anterograde axon cargo transport ; GO:0008089 | inferred from mutant phenotype <newline> sensory perception of sound…	kinesin complex ; GO:0005871 | inferred from sequence or structural similarity with NCBI_gi:861365 <newline> kinesin II complex ; GO:0016939 | inferred from direct assay <newline> kinesin II complex ; GO:0016939 | inferred from sequence or structural similarity with UniProtKB:P70188	microtubule motor activity ; GO:0003777 | inferred from sequence or structural similarity with NCBI_gi:861365 <newline> protein binding ; GO:0005515 | inferred from physical interaction with Apc2 <newline> kinesin binding ; GO:0019894 | inferred from electronic annotation with InterPro:IPR008658
ng2	-6.22556	3.00217	CG14266	puparial adhesion ; GO:0007594 | non-traceable author statement	extracellular region ; GO:0005576 | non-traceable author statement	structural molecule activity ; GO:0005198 | non-traceable author statement
TC252857	-6.11225	4.68512
ng1	-5.97039	4.87989	CG10781	puparial adhesion ; GO:0007594 | non-traceable author statement	extracellular region ; GO:0005576 | non-traceable author statement	structural molecule activity ; GO:0005198 | non-traceable author statement
CG15741	-4.69626	2.392	CG15741	-	-	-
l(2)dtl	-4.68285	4.36362	CG11295	-	cytoplasm ; GO:0005737 | non-traceable author statement	-
CO273086	-4.66422	4.24591
CG12506	-4.62057	3.21264	CG12506	-	-	-
CG17134	-4.22702	3.28243	CG17134	proteolysis ; GO:0006508 | inferred from electronic annotation with InterPro:IPR001461, InterPro:IPR001969, InterPro:IPR009007	-	aspartic-type endopeptidase activity ; GO:0004190 | inferred from sequence or structural similarity with UniProtKB:Q9DEX3
thetaTry	-4.20056	2.52506	CG12385	proteolysis ; GO:0006508 | non-traceable author statement <newline> proteolysis ; GO:0006508 | inferred from electronic annotation with InterPro:IPR001254, InterPro:IPR001314, InterPro:IPR018114	extracellular region ; GO:0005576 | non-traceable author statement	serine-type endopeptidase activity ; GO:0004252 | non-traceable author statement <newline> serine-type endopeptidase activity ; GO:0004252 | inferred from sequence or structural similarity with EMBL:X71877; protein_id:CAA50711.1
TC237562	-4.14288	2.20791
CG33267	-4.13125	2.77086	CG33267	biological_process ; GO:0008150 | no biological data available	cellular_component ; GO:0005575 | no biological data available	molecular_function ; GO:0003674 | no biological data available
CG14265	-4.09033	2.58161	CG14265	-	-	-
pan	-4.06512	4.04655	CG34403	embryonic pattern specification ; GO:0009880 | inferred from mutant phenotype <newline> imaginal disc-derived wing morphogenesis ; GO:0007476 | inferred from mutant phenotype <newline> regulation of transcription, DNA-dependent ; GO:0006355 | inferred from sequence or structural similarity with MGD:Tcf7l2; MGI:MGI:1202879 <newline> segment polarity determination ; GO:0007367 | non-traceable autho…	transcription factor complex ; GO:0005667 | inferred from sequence or structural similarity with MGD:Tcf7l2; MGI:MGI:1202879 <newline> microtubule associated complex ; GO:0005875 | inferred from direct assay <newline> transcription factor complex ; GO:0005667 | inferred from physical interaction with Coop	specific transcriptional repressor activity ; GO:0016566 | inferred from mutant phenotype <newline> sequence-specific DNA binding ; GO:0043565 | inferred from direct assay <newline> kinase binding ; GO:0019900 | inferred from physical interaction with hipk <newline> RNA polymerase II core promoter proximal region sequence-specific DNA binding ; GO:0000978 | inferred from direct assay <newline> re…
CG33268	-3.89724	3.86181	CG33268	biological_process ; GO:0008150 | no biological data available	cellular_component ; GO:0005575 | no biological data available	molecular_function ; GO:0003674 | no biological data available
CG2962	-3.64178	3.0201	CG2962	-	-	-
CG32751	-3.63482	1.60186	CG32751	nitrogen compound metabolic process ; GO:0006807 | inferred from electronic annotation with InterPro:IPR003010	extrinsic to membrane ; GO:0019898 | inferred from sequence or structural similarity with UniProtKB:Q9NFP1	pantetheine hydrolase activity ; GO:0017159 | inferred from sequence or structural similarity with UniProtKB:Q9Z0K8 <newline> hydrolase activity ; GO:0016787 | inferred from sequence or structural similarity with UniProtKB:Q9NFP1
CG9641	-3.58494	1.37403	CG9641	-	-	-
ng3	-3.50589	2.72789	CG10788	puparial adhesion ; GO:0007594 | non-traceable author statement	extracellular region ; GO:0005576 | non-traceable author statement	structural molecule activity ; GO:0005198 | non-traceable author statement
CG17650	-3.19104	1.93432	CG17650	-	-	-
LSm7	-3.14921	2.83129	CG13277	nuclear mRNA splicing, via spliceosome ; GO:0000398 | inferred from sequence or structural similarity with SGD_LOCUS:LSM7; SGD:S0005091 AND inferred from sequence or structural similarity with protein_id:AAD56231 <newline> nuclear mRNA splicing, via spliceosome ; GO:0000398 | inferred by curator from GO:0071011|GO:0071013	U6 snRNP ; GO:0005688 | inferred from sequence or structural similarity with SGD_LOCUS:LSM7; SGD:S0005091 <newline> precatalytic spliceosome ; GO:0071011 | inferred from direct assay <newline> catalytic step 2 spliceosome ; GO:0071013 | inferred from direct assay	-
Cyp6a8	-3.10473	2.84247	CG10248	insecticide metabolic process ; GO:0017143 | inferred from direct assay <newline> lauric acid metabolic process ; GO:0048252 | inferred from direct assay <newline> response to caffeine ; GO:0031000 | inferred from direct assay <newline> oxidation-reduction process ; GO:0055114 | inferred from electronic annotation with InterPro:IPR002401, InterPro:IPR002402	microsome ; GO:0005792 | non-traceable author statement <newline> membrane ; GO:0016020 | non-traceable author statement	electron carrier activity ; GO:0009055 | inferred from sequence or structural similarity with Cyp6a2 <newline> electron carrier activity ; GO:0009055 | non-traceable author statement <newline> electron carrier activity ; GO:0009055 | inferred from sequence or structural similarity <newline> alkane 1-monooxygenase activity ; GO:0018685 | inferred from direct assay <newline> heme binding ; GO:00200…
Ilp5	-3.01815	1.89321	CG33273	insulin receptor signaling pathway ; GO:0008286 | inferred from sequence or structural similarity with HGNC_gene:INS; HGNC:6081; OMIM:176730 <newline> female mating behavior ; GO:0060180 | inferred from mutant phenotype	extracellular region ; GO:0005576 | inferred from sequence or structural similarity with HGNC_gene:INS; HGNC:6081; OMIM:176730	insulin receptor binding ; GO:0005158 | inferred from sequence or structural similarity with UniProtKB:P22334 <newline> insulin receptor binding ; GO:0005158 | inferred from sequence or structural similarity with HGNC_gene:INS; HGNC:6081; OMIM:176730 <newline> hormone activity ; GO:0005179 | inferred from electronic annotation with InterPro:IPR016179
TC241875	-2.99313	2.42909
CG33459	-2.90416	2.61498	CG33459	proteolysis ; GO:0006508 | inferred from electronic annotation with InterPro:IPR001254, InterPro:IPR001314, InterPro:IPR018114	-	serine-type endopeptidase activity ; GO:0004252 | inferred from electronic annotation with InterPro:IPR001254, InterPro:IPR001314, InterPro:IPR018114
TC242192	-2.85314	1.79743
CG7377	-2.75647	2.79497	CG7377	-	-	-
CG2124	-2.71363	2.34104	CG2124	-	-	-
LP12795	-2.65088	6.04471
Btd	-2.59222	1.82478	CG3599	response to heat ; GO:0009408 | inferred from mutant phenotype <newline> nitrogen compound metabolic process ; GO:0006807 | inferred from electronic annotation with InterPro:IPR003010	-	hydrolase activity, acting on carbon-nitrogen (but not peptide) bonds, in linear amides ; GO:0016811 | inferred from electronic annotation with InterPro:IPR012101
Aldh	-2.52499	1.48441	CG3752	pyruvate metabolic process ; GO:0006090 | inferred from sequence or structural similarity with UniProtKB:P05091 <newline> response to ethanol ; GO:0045471 | inferred from mutant phenotype <newline> acetaldehyde metabolic process ; GO:0006117 | inferred from mutant phenotype <newline> oxidation-reduction process ; GO:0055114 | inferred from electronic annotation with InterPro:IPR015590, InterPro:I…	cytoplasm ; GO:0005737 | inferred from direct assay <newline> mitochondrion ; GO:0005739 | inferred from direct assay <newline> mitochondrion ; GO:0005739 | inferred from sequence or structural similarity with UniProtKB:P11884 <newline> mitochondrial matrix ; GO:0005759 | inferred from sequence or structural similarity with UniProtKB:P05091 <newline> lipid particle ; GO:0005811 | inferred from di…	aldehyde dehydrogenase (NAD) activity ; GO:0004029 | inferred from direct assay <newline> aldehyde dehydrogenase (NAD) activity ; GO:0004029 | inferred from sequence or structural similarity with UniProtKB:P11884 <newline> aldehyde dehydrogenase (NAD) activity ; GO:0004029 | inferred from sequence or structural similarity with UniProtKB:P05091 <newline> acetaldehyde dehydrogenase (acetylating) ac…
TC249786	-2.39502	1.45317
CG15336	-2.34524	1.13174	CG15336	-	intracellular ; GO:0005622 | inferred from electronic annotation with InterPro:IPR007087, InterPro:IPR015880	zinc ion binding ; GO:0008270 | inferred from electronic annotation with InterPro:IPR007087, InterPro:IPR015880 <newline> nucleic acid binding ; GO:0003676 | inferred from electronic annotation with InterPro:IPR013087
CG13325	-2.33306	2.18383	CG13325	-	-	transferase activity, transferring acyl groups other than amino-acyl groups ; GO:0016747 | inferred from electronic annotation with InterPro:IPR002656
Prx2540-2	-2.28411	3.19515	CG11765	hydrogen peroxide catabolic process ; GO:0042744 | inferred from direct assay <newline> cell redox homeostasis ; GO:0045454 | inferred from electronic annotation with InterPro:IPR017936	cytosol ; GO:0005829 | inferred from direct assay	antioxidant activity ; GO:0016209 | non-traceable author statement <newline> peroxidase activity ; GO:0004601 | non-traceable author statement <newline> antioxidant activity ; GO:0016209 | inferred from sequence or structural similarity with UniProtKB:O77834 <newline> glutathione peroxidase activity ; GO:0004602 | inferred from sequence or structural similarity with UniProtKB:O77834 <newline> per…
TC253263	-2.22151	1.67108
Lcp4	-2.20911	1.21857	CG2044	-	-	structural constituent of chitin-based larval cuticle ; GO:0008010 | non-traceable author statement <newline> structural constituent of chitin-based cuticle ; GO:0005214 | inferred from sequence or structural similarity with Pfam:PF00379 inferred from sequence or structural similarity with InterPro:IPR000618
NaPi-T	-2.16418	2.0143	CG10207	phosphate transmembrane transport ; GO:0035435 | inferred from electronic annotation with InterPro:IPR004745	integral to membrane ; GO:0016021 | inferred from electronic annotation with InterPro:IPR004745, InterPro:IPR011701	high affinity inorganic phosphate:sodium symporter activity ; GO:0005316 | non-traceable author statement <newline> high affinity inorganic phosphate:sodium symporter activity ; GO:0005316 | inferred from sequence or structural similarity with UniProtKB:Q62634
TC238872	-2.11472	1.16394
RE29470	-2.06375	1.61784	FBcl0240048
CG16922	-2.05586	1.3091	CG16922	-	-	-
CG31918	-2.05443	1.1159	CG31918	proteolysis ; GO:0006508 | inferred from electronic annotation with InterPro:IPR000718, InterPro:IPR008753	-	metalloendopeptidase activity ; GO:0004222 | inferred from electronic annotation with InterPro:IPR000718
scat	-2.00596	2.04373	CG3766	spermatid development ; GO:0007286 | inferred from mutant phenotype <newline> sperm individualization ; GO:0007291 | inferred from mutant phenotype <newline> Golgi to vacuole transport ; GO:0006896 | inferred from sequence or structural similarity with UniProtKB:Q12071 <newline> retrograde transport, endosome to Golgi ; GO:0042147 | inferred from sequence or structural similarity with UniProtKB:Q…	Golgi apparatus ; GO:0005794 | inferred from sequence or structural similarity with UniProtKB:Q12071 <newline> mitochondrion ; GO:0005739 | inferred from sequence or structural similarity with UniProtKB:Q12071	zinc ion binding ; GO:0008270 | inferred from electronic annotation with InterPro:IPR015880
CG12057	-2.00562	2.10007	CG12057	-	-	-
CG18606	-1.97378	1.62845	CG18606	-	-	-
CG6327	-1.8682	1.60031	CG6327	-	-	-
U58282	-1.86432	2.50292
CG3884	-1.75373	1.53724	CG3884	-	-	-
FBtr0072089	-1.71991	2.37277	CG12491	-	-	-
CO308197	-1.67944	1.56144
CG4645	-1.67159	1.58833	CG4645	-	membrane ; GO:0016020 | inferred from electronic annotation with InterPro:IPR006977	-
CG8525	-1.647	1.91088	CG8525	deoxyribonucleotide catabolic process ; GO:0009264 | inferred from electronic annotation with InterPro:IPR011343	cytoplasm ; GO:0005737 | inferred from electronic annotation with InterPro:IPR011343	deoxyribose-phosphate aldolase activity ; GO:0004139 | inferred from sequence or structural similarity with ECOGENE_G:deoC; ECOGENE:EG10221
kappaTry	-1.63026	1.29317	CG12388	proteolysis ; GO:0006508 | inferred from electronic annotation with InterPro:IPR001254, InterPro:IPR001314	-	serine-type endopeptidase activity ; GO:0004252 | NOT non-traceable author statement <newline> serine-type endopeptidase activity ; GO:0004252 | inferred from electronic annotation with InterPro:IPR001254, InterPro:IPR001314
BP546334	-1.61807	1.32343
CG34221	-1.60005	2.0844	CG34221	-	-	-
CG15365	-1.57979	1.19269	CG15365	-	cytoplasm ; GO:0005737 | inferred from electronic annotation with InterPro:IPR009638 <newline> membrane ; GO:0016020 | inferred from electronic annotation with InterPro:IPR009638	-
Chit	-1.57352	2.18781	CG5210	cuticle chitin catabolic process ; GO:0006036 | non-traceable author statement <newline> cuticle chitin catabolic process ; GO:0006036 | inferred from sequence or structural similarity with EMBL:U29615; protein_id:AAC50246.1	extracellular region ; GO:0005576 | inferred from direct assay <newline> extracellular space ; GO:0005615 | inferred from direct assay	chitinase activity ; GO:0004568 | non-traceable author statement <newline> chitinase activity ; GO:0004568 | inferred from sequence or structural similarity with EMBL:U29615; protein_id:AAC50246.1 <newline> chitin binding ; GO:0008061 | inferred from direct assay <newline> chitinase activity ; GO:0004568 | NOT inferred from direct assay <newline> cation binding ; GO:0043169 | inferred from electr…
CG18446	-1.56113	1.84751	CG18446	-	intracellular ; GO:0005622 | inferred from electronic annotation with InterPro:IPR007087, InterPro:IPR015880	zinc ion binding ; GO:0008270 | inferred from electronic annotation with InterPro:IPR007087, InterPro:IPR015880
Cyp6a20	-1.55601	2.3665	CG10245	aggressive behavior ; GO:0002118 | inferred from mutant phenotype <newline> oxidation-reduction process ; GO:0055114 | inferred from electronic annotation with InterPro:IPR002401	microsome ; GO:0005792 | non-traceable author statement <newline> membrane ; GO:0016020 | non-traceable author statement	electron carrier activity ; GO:0009055 | non-traceable author statement <newline> electron carrier activity ; GO:0009055 | inferred from sequence or structural similarity <newline> oxidoreductase activity, acting on paired donors, with incorporation or reduction of molecular oxygen ; GO:0016705 | inferred from electronic annotation with InterPro:IPR001128, InterPro:IPR002401 <newline> electron ca…
CG9422	-1.52552	1.43864	CG9422	-	-	nucleic acid binding ; GO:0003676 | inferred from electronic annotation with InterPro:IPR002775
CG13048	-1.51685	1.07824	CG13048	-	-	-
mrj	-1.51244	1.04212	CG8448	protein folding ; GO:0006457 | inferred from electronic annotation with InterPro:IPR003095	-	unfolded protein binding ; GO:0051082 | inferred from electronic annotation with InterPro:IPR003095 <newline> heat shock protein binding ; GO:0031072 | inferred from electronic annotation with InterPro:IPR001623, InterPro:IPR003095, InterPro:IPR018253
CG10476	-1.49365	1.51493	CG10476	-	-	-
ZIP1	-1.45983	1.68232	CG9428	transmembrane transport ; GO:0055085 | inferred from electronic annotation with InterPro:IPR003689 <newline> metal ion transport ; GO:0030001 | inferred from electronic annotation with InterPro:IPR003689	membrane ; GO:0016020 | inferred from electronic annotation with InterPro:IPR003689	metal ion transmembrane transporter activity ; GO:0046873 | non-traceable author statement <newline> metal ion transmembrane transporter activity ; GO:0046873 | inferred from electronic annotation with InterPro:IPR003689
ninaD	-1.42772	1.30099	CG31783	rhodopsin biosynthetic process ; GO:0016063 | inferred from mutant phenotype <newline> defense response ; GO:0006952 | non-traceable author statement <newline> carotenoid transport ; GO:0046867 | inferred from mutant phenotype AND inferred from sequence or structural similarity <newline> carotenoid transport ; GO:0046867 | non-traceable author statement <newline> phototransduction, UV ; GO:000760…	integral to plasma membrane ; GO:0005887 | non-traceable author statement <newline> membrane ; GO:0016020 | inferred from electronic annotation with InterPro:IPR002159	scavenger receptor activity ; GO:0005044 | non-traceable author statement <newline> scavenger receptor activity ; GO:0005044 | inferred from mutant phenotype AND inferred from sequence or structural similarity
CG42329	-1.37045	1.38655	CG42329	-	-	transferase activity, transferring acyl groups other than amino-acyl groups ; GO:0016747 | inferred from electronic annotation with InterPro:IPR002656
fj	-1.33482	2.11033	CG10917	cell-cell signaling ; GO:0007267 | inferred from direct assay AND inferred from sequence or structural similarity <newline> imaginal disc growth ; GO:0007446 | inferred from mutant phenotype <newline> cell-cell signaling ; GO:0007267 | inferred from expression pattern AND inferred from mutant phenotype <newline> imaginal disc-derived wing vein specification ; GO:0007474 | inferred from mutant phe…	plasma membrane ; GO:0005886 | inferred from direct assay AND inferred from sequence or structural similarity <newline> plasma membrane ; GO:0005886 | inferred from sequence or structural similarity <newline> plasma membrane ; GO:0005886 | non-traceable author statement <newline> integral to membrane ; GO:0016021 | non-traceable author statement	protein kinase activity ; GO:0004672 | inferred from direct assay <newline> Wnt-protein binding ; GO:0017147 | inferred from physical interaction with Wnt4
CG32601	-1.3323	1.11666	CG32601	regulation of transcription, DNA-dependent ; GO:0006355 | inferred from sequence or structural similarity with HGNC_gene:BTF3; HGNC:1125; OMIM:602542	nucleus ; GO:0005634 | inferred from sequence or structural similarity with HGNC_gene:BTF3; HGNC:1125; OMIM:602542	sequence-specific DNA binding transcription factor activity ; GO:0003700 | inferred from sequence or structural similarity with HGNC_gene:BTF3; HGNC:1125; OMIM:602542
TC247911	-1.30743	1.2122	CG3743	cellular metal ion homeostasis ; GO:0006875 | inferred from mutant phenotype <newline> response to copper ion ; GO:0046688 | inferred from mutant phenotype <newline> response to metal ion ; GO:0010038 | inferred from mutant phenotype <newline> transcription, DNA-dependent ; GO:0006351 | non-traceable author statement	nucleus ; GO:0005634 | non-traceable author statement <newline> cytoplasm ; GO:0005737 | inferred from direct assay <newline> nucleus ; GO:0005634 | inferred from direct assay	specific RNA polymerase II transcription factor activity ; GO:0003704 | non-traceable author statement <newline> sequence-specific DNA binding transcription factor activity ; GO:0003700 | non-traceable author statement <newline> sequence-specific DNA binding transcription factor activity ; GO:0003700 | inferred from direct assay <newline> zinc ion binding ; GO:0008270 | inferred from electronic a…
IP09608	-1.30696	1.2031	FBcl0293655
CG17681	-1.25695	1.19367	CG17681	metabolic process ; GO:0008152 | inferred from electronic annotation with InterPro:IPR000182	-	N-acetyltransferase activity ; GO:0008080 | inferred from electronic annotation with InterPro:IPR000182
CG8323	-1.1969	1.07088	CG8323	-	mitochondrial envelope ; GO:0005740 | inferred from sequence or structural similarity	transmembrane transporter activity ; GO:0022857 | inferred from sequence or structural similarity <newline> transmembrane transporter activity ; GO:0022857 | inferred from sequence or structural similarity with NCBI_NP:593169
CG13540	-1.19106	1.08117	CG13540	-	-	-
SD01877	-1.18232	1.24839	FBcl0278914
CO342163	-1.15582	1.02709
CG31008	-1.14977	1.54976	CG31008	-	-	-
CG8335	-1.11326	1.15252	CG8335	translational initiation ; GO:0006413 | inferred from sequence or structural similarity	eukaryotic translation initiation factor 3 complex ; GO:0005852 | inferred from sequence or structural similarity	translation initiation factor activity ; GO:0003743 | inferred from sequence or structural similarity
Ccp84Ag	-1.10389	1.16124	CG2342	-	-	structural constituent of chitin-based larval cuticle ; GO:0008010 | inferred from sequence or structural similarity with UniProtKB:P80683 <newline> structural constituent of chitin-based cuticle ; GO:0005214 | inferred from sequence or structural similarity with Pfam:PF00379 inferred from sequence or structural similarity with InterPro:IPR000618
CG6665	-1.07627	1.3344	CG6665	-	-	-
TC254157	-1.03427	1.2239
CG30091	-1.00066	1.83376	CG30091	proteolysis ; GO:0006508 | inferred from sequence or structural similarity with UniProtKB:Q9XY57	-	serine-type peptidase activity ; GO:0008236 | inferred from sequence or structural similarity with UniProtKB:Q9XY57 <newline> serine-type endopeptidase activity ; GO:0004252 | inferred from electronic annotation with InterPro:IPR001254, InterPro:IPR001314, InterPro:IPR018114

## Sheet: Up Mutant and Up Suppressor_85
Common genes between Up Mutant and Up Suppressor_85
GeneName	Mutant	Suppressor	ANNOTATION_SYMBOL	GO_BIOLOGICAL_PROCESS	GO_CELLULAR_COMPONENT	GO_MOLECULAR_FUNCTION
TC239807	3.76541	4.27128
GH01976	3.8261	4.23128	FBcl0136637
BP557102	4.16925	4.05561
D2R	3.63187	3.83926	CG33517	G-protein coupled receptor protein signaling pathway ; GO:0007186 | inferred from sequence or structural similarity with 5-HT7 <newline> dopamine receptor signaling pathway ; GO:0007212 | inferred from direct assay <newline> dopamine receptor signaling pathway ; GO:0007212 | inferred from sequence or structural similarity with UniProtKB:P51436	integral to membrane ; GO:0016021 | inferred from sequence or structural similarity with 5-HT7 <newline> integral to membrane ; GO:0016021 | non-traceable author statement <newline> integral to membrane ; GO:0016021 | inferred from sequence or structural similarity with UniProtKB:P51436	G-protein coupled amine receptor activity ; GO:0008227 | inferred from sequence or structural similarity with 5-HT7 <newline> dopamine receptor activity ; GO:0004952 | inferred from direct assay <newline> dopamine receptor activity, coupled via Gi/Go ; GO:0001591 | non-traceable author statement <newline> dopamine receptor activity, coupled via Gi/Go ; GO:0001591 | inferred from direct assay <new…
EC262658	3.32347	3.71929
Ir47a	3.50485	3.59341	CG12900	-	-	-
hang	2.71024	3.34992	CG32575	behavioral response to ethanol ; GO:0048149 | inferred from mutant phenotype <newline> response to heat ; GO:0009408 | inferred from mutant phenotype <newline> response to oxidative stress ; GO:0006979 | inferred from mutant phenotype	nucleus ; GO:0005634 | inferred from direct assay	nucleic acid binding ; GO:0003676 | inferred from sequence or structural similarity with UniProtKB:Q9UL36 <newline> zinc ion binding ; GO:0008270 | inferred from electronic annotation with InterPro:IPR007087, InterPro:IPR012934, InterPro:IPR015880
TC242841	3.20349	3.29709
CG34384	3.35357	3.19753	CG34384	phosphorylation ; GO:0016310 | non-traceable author statement <newline> activation of protein kinase C activity by G-protein coupled receptor protein signaling pathway ; GO:0007205 | inferred from electronic annotation with InterPro:IPR000756	-	diacylglycerol kinase activity ; GO:0004143 | non-traceable author statement <newline> diacylglycerol binding ; GO:0019992 | inferred from sequence or structural similarity with InterPro:IPR002219 <newline> diacylglycerol kinase activity ; GO:0004143 | inferred from sequence or structural similarity with EMBL:D73409; protein_id:BAA11134.1
CG10931	3.1756	3.19164	CG10931	-	-	-
CG8475	2.87054	3.08569	CG8475	glycogen metabolic process ; GO:0005977 | non-traceable author statement <newline> glycogen metabolic process ; GO:0005977 | inferred from electronic annotation with InterPro:IPR008734	phosphorylase kinase complex ; GO:0005964 | inferred from sequence or structural similarity with UniProtKB:P12798	phosphorylase kinase regulator activity ; GO:0008607 | inferred from sequence or structural similarity with UniProtKB:P12798 <newline> glucan 1,4-alpha-glucosidase activity ; GO:0004339 | inferred from electronic annotation with InterPro:IPR011613 <newline> calmodulin binding ; GO:0005516 | inferred from electronic annotation with InterPro:IPR008734
CG17191	2.36875	3.04402	CG17191	lipid metabolic process ; GO:0006629 | inferred from electronic annotation with InterPro:IPR000734, InterPro:IPR002334	-	triglyceride lipase activity ; GO:0004806 | inferred from sequence or structural similarity with EMBL:AF061274; protein_id:AAC15774.1 <newline> phospholipase A1 activity ; GO:0008970 | inferred from electronic annotation with InterPro:IPR002334
TC236304	3.3024	2.97222
BI162234	2.2137	2.9431	CG9984	negative regulation of transcription from RNA polymerase II promoter during mitosis ; GO:0007070 | inferred from direct assay	transcriptional repressor complex ; GO:0017053 | inferred from direct assay	mRNA binding ; GO:0003729 | inferred from direct assay
IP16012	3.27568	2.93179	FBcl0303710
TC237666	2.90794	2.88156
NP604237	2.46017	2.86168	CG34350	proteolysis ; GO:0006508 | non-traceable author statement <newline> proteolysis ; GO:0006508 | inferred from electronic annotation with InterPro:IPR001254, InterPro:IPR001314, InterPro:IPR018114	-	serine-type endopeptidase activity ; GO:0004252 | inferred from sequence or structural similarity with Sb inferred from sequence or structural similarity with UniProtKB:Q91674 <newline> serine-type endopeptidase activity ; GO:0004252 | non-traceable author statement
CG42319	2.2095	2.8552	CG42319	-	-	-
TC250513	3.44763	2.85353		-	-	-
TC240774	2.90767	2.74534		-	-	-
CO277479	2.73868	2.71836
CG12479	2.48968	2.71428	CG12479	-	-	-
CG34185	2.3863	2.68037	CG34185	-	-	-
mRpL41	2.65621	2.63258	CG12954	translation ; GO:0006412 | inferred from sequence or structural similarity with EMBL:AI912106 <newline> translation ; GO:0006412 | inferred from sequence or structural similarity with UniProtKB:Q8IXM3	mitochondrial large ribosomal subunit ; GO:0005762 | inferred from sequence or structural similarity with EMBL:AI912106 <newline> mitochondrial large ribosomal subunit ; GO:0005762 | inferred from sequence or structural similarity with UniProtKB:Q8IXM3 <newline> ribonucleoprotein complex ; GO:0030529 | inferred from sequence or structural similarity with UniProtKB:Q8IXM3	structural constituent of ribosome ; GO:0003735 | inferred from sequence or structural similarity with EMBL:AI912106 <newline> structural constituent of ribosome ; GO:0003735 | inferred from sequence or structural similarity with UniProtKB:Q8IXM3
A_09_P215650	2.35187	2.61289
His4:CG33907	2.41647	2.5323	CG33907	chromatin assembly or disassembly ; GO:0006333 | inferred from sequence or structural similarity with UniProtKB:P84040	nucleosome ; GO:0000786 | inferred from sequence or structural similarity with UniProtKB:P84040	DNA binding ; GO:0003677 | inferred from sequence or structural similarity with UniProtKB:P84040
RE49242	1.50292	2.44927	FBcl0198089
A_09_P212515	2.59445	2.43224
CG14947	2.3331	2.42971	CG14947	-	-	-
FBtr0304855	2.27069	2.42739	CG43081	pole plasm RNA localization ; GO:0007316 | inferred from mutant phenotype <newline> pole plasm assembly ; GO:0007315 | inferred from mutant phenotype <newline> dorsal appendage formation ; GO:0046843 | inferred from mutant phenotype <newline> pole plasm assembly ; GO:0007315 | traceable author statement <newline> pole cell fate determination ; GO:0007278 | non-traceable author statement <newline>…	pole plasm ; GO:0045495 | traceable author statement <newline> P granule ; GO:0043186 | traceable author statement <newline> P granule ; GO:0043186 | inferred from direct assay <newline> chromosome, centromeric region ; GO:0000775 | inferred from direct assay	RNA helicase activity ; GO:0003724 | traceable author statement <newline> ATP-dependent helicase activity ; GO:0008026 | non-traceable author statement <newline> RNA binding ; GO:0003723 | inferred from direct assay <newline> protein binding ; GO:0005515 | inferred from physical interaction with piwi inferred from physical interaction with Fmr1 inferred from physical interaction with Dcr-1 <newli…
cpx	2.27013	2.31003	CG32490	synaptic vesicle exocytosis ; GO:0016079 | inferred from sequence or structural similarity <newline> synaptic vesicle exocytosis ; GO:0016079 | inferred from sequence or structural similarity with UniProtKB:P63040, UniProtKB:Q8R1B5 <newline> synaptic vesicle exocytosis ; GO:0016079 | inferred from mutant phenotype <newline> synaptic growth at neuromuscular junction ; GO:0051124 | inferred from mu…	membrane ; GO:0016020 | inferred from sequence or structural similarity with UniProtKB:Q8R1B5	neurotransmitter transporter activity ; GO:0005326 | inferred from sequence or structural similarity with UniProtKB:P63040, UniProtKB:Q8R1B5 <newline> syntaxin binding ; GO:0019905 | inferred from electronic annotation with InterPro:IPR008849
CG32792	2.44303	2.26094	CG32792	sodium ion transport ; GO:0006814 | inferred from electronic annotation with InterPro:IPR001873	membrane ; GO:0016020 | inferred from electronic annotation with InterPro:IPR001873	sodium channel activity ; GO:0005272 | inferred from electronic annotation with InterPro:IPR001873
A_09_P179545	1.86779	2.25802
TC239558	1.94753	2.22609	CG6416	mesoderm development ; GO:0007498 | inferred from expression pattern	Z disc ; GO:0030018 | inferred from direct assay	molecular_function ; GO:0003674 | no biological data available
TC239419	2.48915	2.21641
CG6569	2.18508	2.21101	CG6569	-	-	-
CG31740	2.03873	2.19977	CG31740	biological_process ; GO:0008150 | no biological data available	cellular_component ; GO:0005575 | no biological data available	molecular_function ; GO:0003674 | no biological data available
CG32364	2.4366	2.19929	CG32364	biological_process ; GO:0008150 | no biological data available	cellular_component ; GO:0005575 | no biological data available	nucleic acid binding ; GO:0003676 | inferred from electronic annotation with InterPro:IPR000504 <newline> nucleotide binding ; GO:0000166 | inferred from electronic annotation with InterPro:IPR012677
TC224072	1.67923	2.13087	CG7376	-	-	ATP binding ; GO:0005524 | inferred from electronic annotation with InterPro:IPR000330, InterPro:IPR001650 <newline> DNA binding ; GO:0003677 | inferred from electronic annotation with InterPro:IPR000330 <newline> zinc ion binding ; GO:0008270 | inferred from electronic annotation with InterPro:IPR001841, InterPro:IPR001965 <newline> helicase activity ; GO:0004386 | inferred from electronic annot…
ES697237	1.97718	2.10949
Art9	2.29094	2.08366	CG9929	-	-	protein-arginine N-methyltransferase activity ; GO:0016274 | inferred from sequence or structural similarity with SGD_LOCUS:HMT1; SGD:S0000238
FBtr0071954	1.66371	2.03029	CG30194	long-chain fatty acid transport ; GO:0015909 | inferred from sequence or structural similarity with UniProtKB:Q60714 <newline> metabolic process ; GO:0008152 | inferred from electronic annotation with InterPro:IPR000873	-	long-chain fatty acid transporter activity ; GO:0005324 | inferred from sequence or structural similarity with UniProtKB:P97849 <newline> catalytic activity ; GO:0003824 | inferred from electronic annotation with InterPro:IPR000873
AT20617	2.15678	1.96254	FBcl0028631
CG3085	1.98767	1.90865	CG3085	microtubule cytoskeleton organization ; GO:0000226 | inferred from electronic annotation with InterPro:IPR000435	microtubule ; GO:0005874 | inferred from electronic annotation with InterPro:IPR000435	-
Or67d	1.92999	1.90851	CG14157	G-protein coupled receptor protein signaling pathway ; GO:0007186 | inferred from sequence or structural similarity with UniProtKB:P81909 <newline> sensory perception of smell ; GO:0007608 | inferred from sequence or structural similarity with UniProtKB:P81909 <newline> response to pheromone ; GO:0019236 | inferred from mutant phenotype	integral to membrane ; GO:0016021 | inferred from sequence or structural similarity with UniProtKB:P81909	olfactory receptor activity ; GO:0004984 | inferred from sequence or structural similarity with UniProtKB:P81909 <newline> pheromone receptor activity ; GO:0016503 | inferred from mutant phenotype <newline> odorant binding ; GO:0005549 | inferred from electronic annotation with InterPro:IPR004117
dco	2.07379	1.87485	CG2048	imaginal disc growth ; GO:0007446 | inferred from mutant phenotype <newline> regulation of ecdysteroid secretion ; GO:0007555 | inferred from mutant phenotype <newline> circadian rhythm ; GO:0007623 | inferred from mutant phenotype AND inferred from physical interaction with per <newline> behavioral response to cocaine ; GO:0048148 | inferred from mutant phenotype <newline> protein phosphorylatio…	cytoplasm ; GO:0005737 | traceable author statement <newline> nucleus ; GO:0005634 | traceable author statement <newline> plasma membrane ; GO:0005886 | inferred from direct assay <newline> cytoplasm ; GO:0005737 | inferred from direct assay <newline> nucleus ; GO:0005634 | inferred from direct assay	protein serine/threonine kinase activity ; GO:0004674 | non-traceable author statement <newline> kinase activity ; GO:0016301 | inferred from mutant phenotype <newline> protein serine/threonine kinase activity ; GO:0004674 | inferred from sequence or structural similarity <newline> ATP binding ; GO:0005524 | inferred from electronic annotation with InterPro:IPR000719, InterPro:IPR017441, InterPro…
CG12914	2.19506	1.86256	CG12914	-	-	-
TC246281	1.481	1.8609	CG15307	-	-	-
Alg-2	2.63105	1.8511	CG40410	apoptosis ; GO:0006915 | non-traceable author statement <newline> positive regulation of JNK cascade ; GO:0046330 | non-traceable author statement <newline> positive regulation of JNK cascade ; GO:0046330 | inferred from direct assay	cellular_component ; GO:0005575 | no biological data available	calcium ion binding ; GO:0005509 | inferred from sequence or structural similarity with UniProtKB:Q94743
FBtr0077914	3.58771	1.82261	RFeSP	mitochondrial electron transport, ubiquinol to cytochrome c ; GO:0006122 | inferred from sequence or structural similarity with UniProtKB:P47985	mitochondrial respiratory chain complex III ; GO:0005750 | inferred from sequence or structural similarity with EMBL:AC007786; protein_id:AAD38242.1 <newline> mitochondrial respiratory chain complex III ; GO:0005750 | inferred from sequence or structural similarity with UniProtKB:P47985 <newline> microtubule associated complex ; GO:0005875 | inferred from direct assay	ubiquinol-cytochrome-c reductase activity ; GO:0008121 | inferred from sequence or structural similarity with UniProtKB:P47985 <newline> 2 iron, 2 sulfur cluster binding ; GO:0051537 | inferred from electronic annotation with InterPro:IPR017941
FBtr0087767	1.56068	1.80687	CG30058	biological_process ; GO:0008150 | no biological data available	cellular_component ; GO:0005575 | no biological data available	molecular_function ; GO:0003674 | no biological data available
CG34166	1.34004	1.77112	CG34166	-	-	-
FBtr0100596	1.61111	1.7621	scaf6	nuclear mRNA splicing, via spliceosome ; GO:0000398 | inferred from sequence or structural similarity with EMBL:AF536542 <newline> nuclear mRNA splicing, via spliceosome ; GO:0000398 | non-traceable author statement	spliceosomal complex ; GO:0005681 | inferred from sequence or structural similarity with EMBL:AF536542 <newline> spliceosomal complex ; GO:0005681 | non-traceable author statement	mRNA binding ; GO:0003729 | inferred from sequence or structural similarity with EMBL:AF536542 <newline> mRNA binding ; GO:0003729 | non-traceable author statement
TC246820	1.1211	1.75634	CG34394	-	-	-
FBtr0079444	1.72864	1.75088	CG5261	acetyl-CoA biosynthetic process from pyruvate ; GO:0006086 | inferred from sequence or structural similarity with UniProtKB:P10515	lipid particle ; GO:0005811 | inferred from direct assay <newline> mitochondrial pyruvate dehydrogenase complex ; GO:0005967 | inferred from sequence or structural similarity with UniProtKB:P08461 <newline> mitochondrial pyruvate dehydrogenase complex ; GO:0005967 | inferred from sequence or structural similarity with UniProtKB:P10515	dihydrolipoyllysine-residue acetyltransferase activity ; GO:0004742 | inferred from sequence or structural similarity with UniProtKB:P08461 <newline> dihydrolipoyllysine-residue acetyltransferase activity ; GO:0004742 | inferred from sequence or structural similarity with UniProtKB:P10515
TC244608	1.44112	1.74589
Ih	1.22433	1.7369	CG8585	transmembrane transport ; GO:0055085 | inferred from electronic annotation with InterPro:IPR005821 <newline> potassium ion transport ; GO:0006813 | inferred from electronic annotation with InterPro:IPR003938	plasma membrane ; GO:0005886 | inferred from sequence or structural similarity <newline> membrane ; GO:0016020 | inferred from electronic annotation with InterPro:IPR003938, InterPro:IPR005821	intracellular cyclic nucleotide activated cation channel activity ; GO:0005221 | inferred from sequence or structural similarity <newline> voltage-gated ion channel activity ; GO:0005244 | inferred from sequence or structural similarity <newline> voltage-gated ion channel activity ; GO:0005244 | non-traceable author statement <newline> intracellular cyclic nucleotide activated cation channel acti…
A_09_P171795	1.13047	1.71418	CG12017	-	-	-
CG32024	2.00346	1.69233	CG32024	chitin metabolic process ; GO:0006030 | inferred from electronic annotation with InterPro:IPR002557	extracellular region ; GO:0005576 | inferred from electronic annotation with InterPro:IPR002557	chitin binding ; GO:0008061 | inferred from electronic annotation with InterPro:IPR002557
Nhe2	1.94082	1.66376	CG9256	regulation of pH ; GO:0006885 | non-traceable author statement <newline> transmembrane transport ; GO:0055085 | inferred from electronic annotation with InterPro:IPR004709, InterPro:IPR006153 <newline> regulation of pH ; GO:0006885 | inferred from electronic annotation with InterPro:IPR004709 <newline> sodium ion transport ; GO:0006814 | inferred from electronic annotation with InterPro:IPR004709	integral to membrane ; GO:0016021 | inferred from electronic annotation with InterPro:IPR004709, InterPro:IPR006153, InterPro:IPR018416, InterPro:IPR018422	sodium:hydrogen antiporter activity ; GO:0015385 | non-traceable author statement <newline> sodium:hydrogen antiporter activity ; GO:0015385 | inferred from electronic annotation with InterPro:IPR004709
FBtr0084929	1.9259	1.63461	CG4774	phospholipid biosynthetic process ; GO:0008654 | non-traceable author statement <newline> phospholipid biosynthetic process ; GO:0008654 | inferred from electronic annotation with InterPro:IPR000462	integral to membrane ; GO:0016021 | non-traceable author statement <newline> membrane ; GO:0016020 | inferred from electronic annotation with InterPro:IPR000462	CDP-alcohol phosphatidyltransferase activity ; GO:0017169 | inferred from sequence or structural similarity with EMBL:Z99295; protein_id:CAB16578 <newline> CDP-alcohol phosphatidyltransferase activity ; GO:0017169 | non-traceable author statement
TC245938	1.52263	1.62781	CG43154	biological_process ; GO:0008150 | no biological data available	cellular_component ; GO:0005575 | no biological data available	molecular_function ; GO:0003674 | no biological data available
org-1	1.86084	1.60656	CG11202	positive regulation of transcription from RNA polymerase II promoter ; GO:0045944 | inferred from direct assay	nucleus ; GO:0005634 | inferred by curator from GO:0045944 <newline> nucleus ; GO:0005634 | inferred from electronic annotation with InterPro:IPR001699, InterPro:IPR018186	sequence-specific DNA binding transcription factor activity ; GO:0003700 | inferred from direct assay <newline> transcription activator activity ; GO:0016563 | inferred from direct assay
TC231303	1.83418	1.59992	CG4704	-	-	calcium ion binding ; GO:0005509 | inferred from electronic annotation with InterPro:IPR002048, InterPro:IPR011992
LD40851	2.13476	1.57501	FBcl0173119
TC240720	1.41156	1.56798	CG3772	entrainment of circadian clock by photoperiod ; GO:0043153 | inferred from mutant phenotype <newline> locomotor rhythm ; GO:0045475 | inferred from mutant phenotype <newline> circadian rhythm ; GO:0007623 | inferred from expression pattern <newline> circadian rhythm ; GO:0007623 | inferred from genetic interaction with per AND inferred from genetic interaction with tim <newline> UV-A, blue light …	cytoplasm ; GO:0005737 | inferred from direct assay <newline> nuclear envelope lumen ; GO:0005641 | inferred from direct assay <newline> nucleus ; GO:0005634 | inferred from direct assay <newline> protein complex ; GO:0043234 | inferred from physical interaction with tim	G-protein coupled photoreceptor activity ; GO:0008020 | inferred from sequence or structural similarity with HGNC_gene:CRY1; HGNC:2384; OMIM:601933 AND inferred from sequence or structural similarity with HGNC_gene:CRY2; HGNC:2385; OMIM:603732 <newline> DNA photolyase activity ; GO:0003913 | inferred from sequence or structural similarity <newline> photoreceptor activity ; GO:0009881 | non-tracea…
IP05647	1.70985	1.56629	CG3539	intracellular protein transport ; GO:0006886 | inferred from sequence or structural similarity with UniProtKB:Q62843 <newline> protein targeting ; GO:0006605 | inferred from sequence or structural similarity with UniProtKB:Q62843 <newline> vesicle-mediated transport ; GO:0016192 | inferred from sequence or structural similarity <newline> phagocytosis, engulfment ; GO:0006911 | inferred from mutan…	cytoplasm ; GO:0005737 | inferred from sequence or structural similarity with UniProtKB:P22213 <newline> membrane ; GO:0016020 | inferred from sequence or structural similarity with UniProtKB:P22213	SNARE binding ; GO:0000149 | inferred from sequence or structural similarity
CG30274	1.73312	1.55848	CG30274	-	-	kinase activity ; GO:0016301 | inferred from electronic annotation with InterPro:IPR000749, InterPro:IPR022413, InterPro:IPR022414
Obp19c	1.527	1.53673	CG15457	sensory perception of chemical stimulus ; GO:0007606 | inferred from sequence or structural similarity with UniProtKB:P34174 <newline> sensory perception of chemical stimulus ; GO:0007606 | inferred from sequence alignment with UniProtKB:P34174	cellular_component ; GO:0005575 | no biological data available	odorant binding ; GO:0005549 | inferred from sequence or structural similarity with UniProtKB:P34174 <newline> odorant binding ; GO:0005549 | inferred from sequence alignment with UniProtKB:P34174
TC226369	1.78092	1.49161	CG4552	phagocytosis, engulfment ; GO:0006911 | inferred from mutant phenotype <newline> regulation of Rab GTPase activity ; GO:0032313 | inferred from electronic annotation with InterPro:IPR000195	intracellular ; GO:0005622 | inferred from electronic annotation with InterPro:IPR000195	Rab GTPase activator activity ; GO:0005097 | inferred from electronic annotation with InterPro:IPR000195
TC226917	2.60042	1.44312	CG31907	-	microtubule cytoskeleton ; GO:0015630 | inferred from sequence or structural similarity with UniProtKB:Q15691	-
CG14000	1.51362	1.39792	CG14000	-	-	-
Msi	1.48573	1.38616	CG32178	spermatid development ; GO:0007286 | inferred from expression pattern <newline> purine ribonucleoside monophosphate biosynthetic process ; GO:0009168 | inferred from electronic annotation with InterPro:IPR001365	integral to membrane ; GO:0016021 | inferred from sequence or structural similarity <newline> membrane ; GO:0016020 | inferred from direct assay <newline> membrane fraction ; GO:0005624 | inferred from direct assay <newline> extracellular space ; GO:0005615 | inferred from electronic annotation with InterPro:IPR006331, InterPro:IPR013659	growth factor activity ; GO:0008083 | inferred from direct assay AND inferred from sequence or structural similarity with EMBL:D83125; protein_id:BAA11812.1 <newline> growth factor activity ; GO:0008083 | non-traceable author statement <newline> deaminase activity ; GO:0019239 | inferred from electronic annotation with InterPro:IPR001365
FBtr0073591	1.98761	1.37971	Sclp	-	-	-
RpS23	1.96525	1.36497	CG8415	translation ; GO:0006412 | inferred from sequence or structural similarity with UniProtKB:P90707	cytosolic small ribosomal subunit ; GO:0022627 | inferred from sequence or structural similarity with UniProtKB:P90707	structural constituent of ribosome ; GO:0003735 | inferred from sequence or structural similarity with UniProtKB:P90707
EC216898	1.49989	1.35778
CO325911	2.37898	1.18617	CG7785	-	-	-
xmas-1	1.57839	1.16341	CG32561	embryo development ; GO:0009790 | non-traceable author statement <newline> spermatogenesis ; GO:0007283 | non-traceable author statement <newline> oogenesis ; GO:0048477 | non-traceable author statement	cellular_component ; GO:0005575 | no biological data available	molecular_function ; GO:0003674 | no biological data available
CG40245	1.56404	1.10869	CG40245	-	-	-
FBtr0073115	1.20561	1.10548	CG11537	transmembrane transport ; GO:0055085 | inferred from electronic annotation with InterPro:IPR005829, InterPro:IPR011701	plasma membrane ; GO:0005886 | inferred from electronic annotation with InterPro:IPR001958 <newline> integral to membrane ; GO:0016021 | inferred from electronic annotation with InterPro:IPR011701	carbohydrate transmembrane transporter activity ; GO:0015144 | inferred from sequence or structural similarity with EMBL:AF427492
CG9009	1.50869	1.07349	CG9009	metabolic process ; GO:0008152 | inferred from electronic annotation with InterPro:IPR000873	-	long-chain fatty acid-CoA ligase activity ; GO:0004467 | inferred from sequence or structural similarity with UniProtKB:P46450
FBtr0074950	1.0556	1.0702	CG14101	-	-	-
RH06474	1.69544	1.02807	FBcl0257669
FBtr0080332	1.805	1.02466	Aats-thr	threonyl-tRNA aminoacylation ; GO:0006435 | inferred from sequence or structural similarity with SGD_LOCUS:THS1; SGD:S0001340	cytoplasm ; GO:0005737 | inferred from electronic annotation with InterPro:IPR002314, InterPro:IPR002320, InterPro:IPR006195, InterPro:IPR012947	threonine-tRNA ligase activity ; GO:0004829 | inferred from sequence or structural similarity <newline> threonine-tRNA ligase activity ; GO:0004829 | inferred from sequence or structural similarity with SGD_LOCUS:THS1; SGD:S0001340 <newline> ATP binding ; GO:0005524 | inferred from electronic annotation with InterPro:IPR002314, InterPro:IPR002320, InterPro:IPR004154, InterPro:IPR006195, InterPro:…
TC246213	1.33949	1.00544

## Sheet: DownMutant and DownSuppressor_3
Common genes between Down Mutant and Down Suppressor_3
GeneName	Mutant	Suppressor	ANNOTATION_SYMBOL	GO_BIOLOGICAL_PROCESS	GO_CELLULAR_COMPONENT	GO_MOLECULAR_FUNCTION
Sec61gamma	-1.25026	-5.13603	CG14214	SRP-dependent cotranslational protein targeting to membrane, translocation ; GO:0006616 | inferred from sequence or structural similarity with UniProtKB:P38384 <newline> protein transport ; GO:0015031 | inferred from sequence or structural similarity with UniProtKB:P60058 <newline> negative regulation of autophagy ; GO:0010507 | inferred from mutant phenotype	Sec61 translocon complex ; GO:0005784 | inferred from sequence or structural similarity with UniProtKB:P38384 <newline> integral to endoplasmic reticulum membrane ; GO:0030176 | inferred from sequence or structural similarity with UniProtKB:P60058	protein transporter activity ; GO:0008565 | inferred from sequence or structural similarity with UniProtKB:P38384 <newline> protein transporter activity ; GO:0008565 | inferred from sequence or structural similarity with UniProtKB:P60058 <newline> P-P-bond-hydrolysis-driven protein transmembrane transporter activity ; GO:0015450 | inferred from electronic annotation with InterPro:IPR008158
CO345530	-1.30481	-1.57799	CG18377	oxidation-reduction process ; GO:0055114 | inferred from electronic annotation with InterPro:IPR002401	membrane ; GO:0016020 | non-traceable author statement <newline> mitochondrion ; GO:0005739 | inferred from sequence or structural similarity	electron carrier activity ; GO:0009055 | non-traceable author statement <newline> electron carrier activity ; GO:0009055 | inferred from sequence or structural similarity <newline> oxidoreductase activity, acting on paired donors, with incorporation or reduction of molecular oxygen ; GO:0016705 | inferred from electronic annotation with InterPro:IPR001128, InterPro:IPR002401 <newline> electron ca…
RE60237	-1.00957	-1.15291	CG5907	neurotransmitter secretion ; GO:0007269 | non-traceable author statement <newline> vesicle-mediated transport ; GO:0016192 | non-traceable author statement <newline> synaptic transmission ; GO:0007268 | inferred from mutant phenotype <newline> neuromuscular junction development ; GO:0007528 | inferred from mutant phenotype <newline> regulation of neurotransmitter secretion ; GO:0046928 | inferred…	synaptic vesicle ; GO:0008021 | non-traceable author statement	calcium ion binding ; GO:0005509 | inferred from electronic annotation with InterPro:IPR001125, InterPro:IPR002048, InterPro:IPR011992

## Sheet: Up Mutant and Up Rescue_153
Common genes between Up Mutant and Up Rescue_153
GeneName	Mutant	Rescue	ANNOTATION_SYMBOL	GO_BIOLOGICAL_PROCESS	GO_CELLULAR_COMPONENT	GO_MOLECULAR_FUNCTION
CG11353	4.86756	1.01527	CG11353	-	-	transferase activity, transferring acyl groups other than amino-acyl groups ; GO:0016747 | inferred from electronic annotation with InterPro:IPR002656
BP557102	4.16925	3.69887
GH01976	3.8261	4.23384	FBcl0136637
TC239807	3.76541	4.12501
RH12280	3.72964	1.58749	FBcl0265261
D2R	3.63187	3.35236	CG33517	G-protein coupled receptor protein signaling pathway ; GO:0007186 | inferred from sequence or structural similarity with 5-HT7 <newline> dopamine receptor signaling pathway ; GO:0007212 | inferred from direct assay <newline> dopamine receptor signaling pathway ; GO:0007212 | inferred from sequence or structural similarity with UniProtKB:P51436	integral to membrane ; GO:0016021 | inferred from sequence or structural similarity with 5-HT7 <newline> integral to membrane ; GO:0016021 | non-traceable author statement <newline> integral to membrane ; GO:0016021 | inferred from sequence or structural similarity with UniProtKB:P51436	G-protein coupled amine receptor activity ; GO:0008227 | inferred from sequence or structural similarity with 5-HT7 <newline> dopamine receptor activity ; GO:0004952 | inferred from direct assay <newline> dopamine receptor activity, coupled via Gi/Go ; GO:0001591 | non-traceable author statement <newline> dopamine receptor activity, coupled via Gi/Go ; GO:0001591 | inferred from direct assay <new…
Ir47a	3.50485	3.39784	CG12900	-	-	-
TC250513	3.44763	3.07311		-	-	-
CG34384	3.35357	3.48749	CG34384	phosphorylation ; GO:0016310 | non-traceable author statement <newline> activation of protein kinase C activity by G-protein coupled receptor protein signaling pathway ; GO:0007205 | inferred from electronic annotation with InterPro:IPR000756	-	diacylglycerol kinase activity ; GO:0004143 | non-traceable author statement <newline> diacylglycerol binding ; GO:0019992 | inferred from sequence or structural similarity with InterPro:IPR002219 <newline> diacylglycerol kinase activity ; GO:0004143 | inferred from sequence or structural similarity with EMBL:D73409; protein_id:BAA11134.1
EC262658	3.32347	3.49809
TC236304	3.3024	3.33546
IP16012	3.27568	2.98386	FBcl0303710
TC238424	3.21527	3.13758
TC242841	3.20349	3.42252
EL877737	3.19426	3.07451	CR11386	-	cytosolic small ribosomal subunit ; GO:0022627 | inferred from sequence or structural similarity with UniProtKB:Q94624	-
CG10931	3.1756	3.32079	CG10931	-	-	-
CG31465	3.00972	2.6311	CG31465	-	-	-
IP05714	2.93107	3.51059	CR42738	-	-	-
Mef2	2.90919	2.14081	CG1429	mesoderm development ; GO:0007498 | inferred from mutant phenotype <newline> skeletal muscle tissue development ; GO:0007519 | inferred from mutant phenotype <newline> transcription from RNA polymerase II promoter ; GO:0006366 | inferred from sequence or structural similarity with UniProtKB:Q02078 <newline> ovarian follicle cell development ; GO:0030707 | traceable author statement <newline> meso…	nucleus ; GO:0005634 | inferred from direct assay <newline> nucleus ; GO:0005634 | inferred from sequence or structural similarity with UniProtKB:Q02078 <newline> nucleus ; GO:0005634 | non-traceable author statement	RNA polymerase II transcription factor activity ; GO:0003702 | inferred from sequence or structural similarity with UniProtKB:Q02078 <newline> sequence-specific DNA binding transcription factor activity ; GO:0003700 | non-traceable author statement <newline> sequence-specific DNA binding ; GO:0043565 | inferred from electronic annotation with InterPro:IPR002100 <newline> sequence-specific DNA bin…
TC237666	2.90794	3.1364
TC240774	2.90767	3.0658		-	-	-
TC235699	2.87672	3.52527
CG8475	2.87054	2.25309	CG8475	glycogen metabolic process ; GO:0005977 | non-traceable author statement <newline> glycogen metabolic process ; GO:0005977 | inferred from electronic annotation with InterPro:IPR008734	phosphorylase kinase complex ; GO:0005964 | inferred from sequence or structural similarity with UniProtKB:P12798	phosphorylase kinase regulator activity ; GO:0008607 | inferred from sequence or structural similarity with UniProtKB:P12798 <newline> glucan 1,4-alpha-glucosidase activity ; GO:0004339 | inferred from electronic annotation with InterPro:IPR011613 <newline> calmodulin binding ; GO:0005516 | inferred from electronic annotation with InterPro:IPR008734
A_09_P202095	2.78777	2.37165
CO277479	2.73868	2.61719
CG13965	2.71747	2.03001	CG13965	-	-	-
mRpL41	2.65621	2.47311	CG12954	translation ; GO:0006412 | inferred from sequence or structural similarity with EMBL:AI912106 <newline> translation ; GO:0006412 | inferred from sequence or structural similarity with UniProtKB:Q8IXM3	mitochondrial large ribosomal subunit ; GO:0005762 | inferred from sequence or structural similarity with EMBL:AI912106 <newline> mitochondrial large ribosomal subunit ; GO:0005762 | inferred from sequence or structural similarity with UniProtKB:Q8IXM3 <newline> ribonucleoprotein complex ; GO:0030529 | inferred from sequence or structural similarity with UniProtKB:Q8IXM3	structural constituent of ribosome ; GO:0003735 | inferred from sequence or structural similarity with EMBL:AI912106 <newline> structural constituent of ribosome ; GO:0003735 | inferred from sequence or structural similarity with UniProtKB:Q8IXM3
Alg-2	2.63105	1.96769	CG40410	apoptosis ; GO:0006915 | non-traceable author statement <newline> positive regulation of JNK cascade ; GO:0046330 | non-traceable author statement <newline> positive regulation of JNK cascade ; GO:0046330 | inferred from direct assay	cellular_component ; GO:0005575 | no biological data available	calcium ion binding ; GO:0005509 | inferred from sequence or structural similarity with UniProtKB:Q94743
TC226917	2.60042	1.74037	CG31907	-	microtubule cytoskeleton ; GO:0015630 | inferred from sequence or structural similarity with UniProtKB:Q15691	-
A_09_P212515	2.59445	2.12083
CG12479	2.48968	2.02201	CG12479	-	-	-
TC239419	2.48915	2.37848
CG13506	2.46057	1.75905	CG13506	-	-	-
NP604237	2.46017	3.09745	CG34350	proteolysis ; GO:0006508 | non-traceable author statement <newline> proteolysis ; GO:0006508 | inferred from electronic annotation with InterPro:IPR001254, InterPro:IPR001314, InterPro:IPR018114	-	serine-type endopeptidase activity ; GO:0004252 | inferred from sequence or structural similarity with Sb inferred from sequence or structural similarity with UniProtKB:Q91674 <newline> serine-type endopeptidase activity ; GO:0004252 | non-traceable author statement
CG32792	2.44303	2.46909	CG32792	sodium ion transport ; GO:0006814 | inferred from electronic annotation with InterPro:IPR001873	membrane ; GO:0016020 | inferred from electronic annotation with InterPro:IPR001873	sodium channel activity ; GO:0005272 | inferred from electronic annotation with InterPro:IPR001873
CG32364	2.4366	2.61781	CG32364	biological_process ; GO:0008150 | no biological data available	cellular_component ; GO:0005575 | no biological data available	nucleic acid binding ; GO:0003676 | inferred from electronic annotation with InterPro:IPR000504 <newline> nucleotide binding ; GO:0000166 | inferred from electronic annotation with InterPro:IPR012677
CG32061	2.43426	2.37196	CG32061	-	-	-
His4:CG33907	2.41647	2.46014	CG33907	chromatin assembly or disassembly ; GO:0006333 | inferred from sequence or structural similarity with UniProtKB:P84040	nucleosome ; GO:0000786 | inferred from sequence or structural similarity with UniProtKB:P84040	DNA binding ; GO:0003677 | inferred from sequence or structural similarity with UniProtKB:P84040
CG34185	2.3863	2.1963	CG34185	-	-	-
CO325911	2.37898	1.34948	CG7785	-	-	-
A_09_P215650	2.35187	2.43999
A_09_P210430	2.34376	2.36401
A_09_P189155	2.31866	2.69242
Art9	2.29094	2.36135	CG9929	-	-	protein-arginine N-methyltransferase activity ; GO:0016274 | inferred from sequence or structural similarity with SGD_LOCUS:HMT1; SGD:S0000238
FBtr0304855	2.27069	2.30975	CG43081	pole plasm RNA localization ; GO:0007316 | inferred from mutant phenotype <newline> pole plasm assembly ; GO:0007315 | inferred from mutant phenotype <newline> dorsal appendage formation ; GO:0046843 | inferred from mutant phenotype <newline> pole plasm assembly ; GO:0007315 | traceable author statement <newline> pole cell fate determination ; GO:0007278 | non-traceable author statement <newline>…	pole plasm ; GO:0045495 | traceable author statement <newline> P granule ; GO:0043186 | traceable author statement <newline> P granule ; GO:0043186 | inferred from direct assay <newline> chromosome, centromeric region ; GO:0000775 | inferred from direct assay	RNA helicase activity ; GO:0003724 | traceable author statement <newline> ATP-dependent helicase activity ; GO:0008026 | non-traceable author statement <newline> RNA binding ; GO:0003723 | inferred from direct assay <newline> protein binding ; GO:0005515 | inferred from physical interaction with piwi inferred from physical interaction with Fmr1 inferred from physical interaction with Dcr-1 <newli…
cpx	2.27013	2.32851	CG32490	synaptic vesicle exocytosis ; GO:0016079 | inferred from sequence or structural similarity <newline> synaptic vesicle exocytosis ; GO:0016079 | inferred from sequence or structural similarity with UniProtKB:P63040, UniProtKB:Q8R1B5 <newline> synaptic vesicle exocytosis ; GO:0016079 | inferred from mutant phenotype <newline> synaptic growth at neuromuscular junction ; GO:0051124 | inferred from mu…	membrane ; GO:0016020 | inferred from sequence or structural similarity with UniProtKB:Q8R1B5	neurotransmitter transporter activity ; GO:0005326 | inferred from sequence or structural similarity with UniProtKB:P63040, UniProtKB:Q8R1B5 <newline> syntaxin binding ; GO:0019905 | inferred from electronic annotation with InterPro:IPR008849
Arr1	2.27012	2.12202	CG5711	deactivation of rhodopsin mediated signaling ; GO:0016059 | inferred from genetic interaction with Arr2 <newline> metarhodopsin inactivation ; GO:0016060 | inferred from genetic interaction with Arr2 <newline> deactivation of rhodopsin mediated signaling ; GO:0016059 | traceable author statement <newline> metarhodopsin inactivation ; GO:0016060 | non-traceable author statement <newline> phototran…	rhabdomere ; GO:0016028 | inferred from direct assay <newline> cytoplasm ; GO:0005737 | inferred from direct assay <newline> membrane fraction ; GO:0005624 | inferred from direct assay	metarhodopsin binding ; GO:0016030 | inferred from sequence or structural similarity <newline> metarhodopsin binding ; GO:0016030 | traceable author statement
EL873953	2.25795	2.45648
BP550583	2.2567	1.93771
BI162234	2.2137	2.89478	CG9984	negative regulation of transcription from RNA polymerase II promoter during mitosis ; GO:0007070 | inferred from direct assay	transcriptional repressor complex ; GO:0017053 | inferred from direct assay	mRNA binding ; GO:0003729 | inferred from direct assay
CG42319	2.2095	2.75562	CG42319	-	-	-
CG12914	2.19506	1.96449	CG12914	-	-	-
CG6569	2.18508	1.84322	CG6569	-	-	-
AT20617	2.15678	2.55238	FBcl0028631
LD40851	2.13476	2.01113	FBcl0173119
TC249613	2.10423	1.90349
CG31740	2.03873	2.07572	CG31740	biological_process ; GO:0008150 | no biological data available	cellular_component ; GO:0005575 | no biological data available	molecular_function ; GO:0003674 | no biological data available
TC247549	2.0256	2.00517
CG32024	2.00346	1.98188	CG32024	chitin metabolic process ; GO:0006030 | inferred from electronic annotation with InterPro:IPR002557	extracellular region ; GO:0005576 | inferred from electronic annotation with InterPro:IPR002557	chitin binding ; GO:0008061 | inferred from electronic annotation with InterPro:IPR002557
ppk19	1.99866	1.93877	CG18287	sensory perception of salty taste ; GO:0050914 | inferred from mutant phenotype <newline> sodium ion transport ; GO:0006814 | inferred from electronic annotation with InterPro:IPR001873	membrane ; GO:0016020 | inferred from electronic annotation with InterPro:IPR001873	sodium channel activity ; GO:0005272 | non-traceable author statement <newline> sodium channel activity ; GO:0005272 | inferred from electronic annotation with InterPro:IPR001873
Cyp28d2	1.99101	1.21273	CG6081	-	microsome ; GO:0005792 | non-traceable author statement <newline> membrane ; GO:0016020 | non-traceable author statement	electron carrier activity ; GO:0009055 | non-traceable author statement <newline> electron carrier activity ; GO:0009055 | inferred from sequence or structural similarity <newline> oxidoreductase activity, acting on paired donors, with incorporation or reduction of molecular oxygen ; GO:0016705 | inferred from electronic annotation with InterPro:IPR001128 <newline> electron carrier activity ; GO:…
CG3085	1.98767	2.20584	CG3085	microtubule cytoskeleton organization ; GO:0000226 | inferred from electronic annotation with InterPro:IPR000435	microtubule ; GO:0005874 | inferred from electronic annotation with InterPro:IPR000435	-
CG33454	1.98464	1.57316	CG33454	biological_process ; GO:0008150 | no biological data available	cellular_component ; GO:0005575 | no biological data available	molecular_function ; GO:0003674 | no biological data available
ES697237	1.97718	2.29033
CG33156	1.96601	1.56211	CG33156	metabolic process ; GO:0008152 | inferred from electronic annotation with InterPro:IPR002504, InterPro:IPR016064, InterPro:IPR017437, InterPro:IPR017438	-	NAD+ kinase activity ; GO:0003951 | inferred from electronic annotation with InterPro:IPR002504, InterPro:IPR016064, InterPro:IPR017437, InterPro:IPR017438
RpS23	1.96525	1.35775	CG8415	translation ; GO:0006412 | inferred from sequence or structural similarity with UniProtKB:P90707	cytosolic small ribosomal subunit ; GO:0022627 | inferred from sequence or structural similarity with UniProtKB:P90707	structural constituent of ribosome ; GO:0003735 | inferred from sequence or structural similarity with UniProtKB:P90707
TC239558	1.94753	1.99176	CG6416	mesoderm development ; GO:0007498 | inferred from expression pattern	Z disc ; GO:0030018 | inferred from direct assay	molecular_function ; GO:0003674 | no biological data available
TC240244	1.94295	1.39545
Nhe2	1.94082	1.71556	CG9256	regulation of pH ; GO:0006885 | non-traceable author statement <newline> transmembrane transport ; GO:0055085 | inferred from electronic annotation with InterPro:IPR004709, InterPro:IPR006153 <newline> regulation of pH ; GO:0006885 | inferred from electronic annotation with InterPro:IPR004709 <newline> sodium ion transport ; GO:0006814 | inferred from electronic annotation with InterPro:IPR004709	integral to membrane ; GO:0016021 | inferred from electronic annotation with InterPro:IPR004709, InterPro:IPR006153, InterPro:IPR018416, InterPro:IPR018422	sodium:hydrogen antiporter activity ; GO:0015385 | non-traceable author statement <newline> sodium:hydrogen antiporter activity ; GO:0015385 | inferred from electronic annotation with InterPro:IPR004709
TC245092	1.93898	1.39811	CG40204	signal transduction ; GO:0007165 | inferred from electronic annotation with InterPro:IPR000159	cytoskeleton ; GO:0005856 | inferred from electronic annotation with InterPro:IPR000299	-
Or67d	1.92999	1.94768	CG14157	G-protein coupled receptor protein signaling pathway ; GO:0007186 | inferred from sequence or structural similarity with UniProtKB:P81909 <newline> sensory perception of smell ; GO:0007608 | inferred from sequence or structural similarity with UniProtKB:P81909 <newline> response to pheromone ; GO:0019236 | inferred from mutant phenotype	integral to membrane ; GO:0016021 | inferred from sequence or structural similarity with UniProtKB:P81909	olfactory receptor activity ; GO:0004984 | inferred from sequence or structural similarity with UniProtKB:P81909 <newline> pheromone receptor activity ; GO:0016503 | inferred from mutant phenotype <newline> odorant binding ; GO:0005549 | inferred from electronic annotation with InterPro:IPR004117
FBtr0084929	1.9259	1.88924	CG4774	phospholipid biosynthetic process ; GO:0008654 | non-traceable author statement <newline> phospholipid biosynthetic process ; GO:0008654 | inferred from electronic annotation with InterPro:IPR000462	integral to membrane ; GO:0016021 | non-traceable author statement <newline> membrane ; GO:0016020 | inferred from electronic annotation with InterPro:IPR000462	CDP-alcohol phosphatidyltransferase activity ; GO:0017169 | inferred from sequence or structural similarity with EMBL:Z99295; protein_id:CAB16578 <newline> CDP-alcohol phosphatidyltransferase activity ; GO:0017169 | non-traceable author statement
TC244971	1.92472	2.23255
CG12115	1.92161	1.19372	CG12115	-	-	-
A_09_P225115	1.90639	1.85688
A_09_P179545	1.86779	1.9797
CO311690	1.84479	1.28312
TC244689	1.84289	2.7242
CG33797	1.83945	1.95887	CG33797	biological_process ; GO:0008150 | no biological data available	cellular_component ; GO:0005575 | no biological data available	molecular_function ; GO:0003674 | no biological data available
TC231303	1.83418	1.8366	CG4704	-	-	calcium ion binding ; GO:0005509 | inferred from electronic annotation with InterPro:IPR002048, InterPro:IPR011992
TC255432	1.83279	1.32819	CG8611	-	-	ATP-dependent RNA helicase activity ; GO:0004004 | inferred from sequence or structural similarity with SGD_LOCUS:DBP7; SGD:S0001732 <newline> ATP-dependent RNA helicase activity ; GO:0004004 | inferred from sequence or structural similarity with EMBL:X98743; protein_id:CAA67295 <newline> ATP binding ; GO:0005524 | inferred from electronic annotation with InterPro:IPR000629, InterPro:IPR001650, I…
sti	1.82463	1.92593	CG10522	cytokinesis ; GO:0000910 | inferred from mutant phenotype <newline> cytokinesis after mitosis ; GO:0000281 | inferred from mutant phenotype <newline> cytokinesis, completion of separation ; GO:0007109 | inferred from mutant phenotype <newline> protein phosphorylation ; GO:0006468 | non-traceable author statement <newline> cytokinesis, actomyosin contractile ring assembly ; GO:0000915 | inferred f…	actomyosin contractile ring ; GO:0005826 | inferred from direct assay	protein serine/threonine kinase activity ; GO:0004674 | non-traceable author statement <newline> diacylglycerol binding ; GO:0019992 | inferred from sequence or structural similarity with InterPro:IPR002219 <newline> protein serine/threonine kinase activity ; GO:0004674 | inferred from sequence or structural similarity with EMBL:AF086824 <newline> ATP binding ; GO:0005524 | inferred from electron…
CG33696	1.81977	1.93964	CG33696	G-protein coupled receptor protein signaling pathway ; GO:0007186 | inferred from sequence or structural similarity with InterPro:IPR000276 <newline> G-protein coupled receptor protein signaling pathway ; GO:0007186 | inferred from sequence or structural similarity	integral to membrane ; GO:0016021 | inferred from sequence or structural similarity with InterPro:IPR000276 <newline> integral to membrane ; GO:0016021 | inferred from sequence or structural similarity	neuropeptide receptor activity ; GO:0008188 | inferred from sequence or structural similarity <newline> G-protein coupled receptor activity ; GO:0004930 | inferred from sequence or structural similarity with UniProtKB:Q01717 <newline> G-protein coupled receptor activity ; GO:0004930 | inferred from sequence or structural similarity with InterPro:IPR000276
TC239714	1.8042	1.78689
CG12477	1.78683	2.21038	CG12477	-	-	zinc ion binding ; GO:0008270 | inferred from electronic annotation with InterPro:IPR000571, InterPro:IPR001841 <newline> nucleic acid binding ; GO:0003676 | inferred from electronic annotation with InterPro:IPR000571
NP604370	1.77471	1.7747	CG34377	-	-	-
TC255390	1.74885	2.56246
mub	1.74094	1.18366	CG7437	regulation of alternative nuclear mRNA splicing, via spliceosome ; GO:0000381 | inferred from mutant phenotype	nucleus ; GO:0005634 | inferred by curator from GO:0000381	poly(C) RNA binding ; GO:0017130 | inferred from sequence or structural similarity with NCBI_gi:4826886
CG30274	1.73312	1.81114	CG30274	-	-	kinase activity ; GO:0016301 | inferred from electronic annotation with InterPro:IPR000749, InterPro:IPR022413, InterPro:IPR022414
FBtr0079444	1.72864	1.69777	CG5261	acetyl-CoA biosynthetic process from pyruvate ; GO:0006086 | inferred from sequence or structural similarity with UniProtKB:P10515	lipid particle ; GO:0005811 | inferred from direct assay <newline> mitochondrial pyruvate dehydrogenase complex ; GO:0005967 | inferred from sequence or structural similarity with UniProtKB:P08461 <newline> mitochondrial pyruvate dehydrogenase complex ; GO:0005967 | inferred from sequence or structural similarity with UniProtKB:P10515	dihydrolipoyllysine-residue acetyltransferase activity ; GO:0004742 | inferred from sequence or structural similarity with UniProtKB:P08461 <newline> dihydrolipoyllysine-residue acetyltransferase activity ; GO:0004742 | inferred from sequence or structural similarity with UniProtKB:P10515
Cpsf160	1.71417	2.07288	CG10110	mRNA cleavage ; GO:0006379 | inferred from sequence or structural similarity with UniProtKB:Q10570 <newline> mRNA polyadenylation ; GO:0006378 | inferred from sequence or structural similarity with UniProtKB:Q10570 <newline> mRNA cleavage ; GO:0006379 | non-traceable author statement <newline> mRNA polyadenylation ; GO:0006378 | non-traceable author statement	mRNA cleavage and polyadenylation specificity factor complex ; GO:0005847 | inferred from sequence or structural similarity with UniProtKB:Q10570 <newline> mRNA cleavage and polyadenylation specificity factor complex ; GO:0005847 | non-traceable author statement	protein binding ; GO:0005515 | inferred from physical interaction with Myo10A <newline> mRNA 3'-UTR binding ; GO:0003730 | inferred from sequence or structural similarity with UniProtKB:Q10570 <newline> mRNA binding ; GO:0003729 | non-traceable author statement
IP05647	1.70985	1.58109	CG3539	intracellular protein transport ; GO:0006886 | inferred from sequence or structural similarity with UniProtKB:Q62843 <newline> protein targeting ; GO:0006605 | inferred from sequence or structural similarity with UniProtKB:Q62843 <newline> vesicle-mediated transport ; GO:0016192 | inferred from sequence or structural similarity <newline> phagocytosis, engulfment ; GO:0006911 | inferred from mutan…	cytoplasm ; GO:0005737 | inferred from sequence or structural similarity with UniProtKB:P22213 <newline> membrane ; GO:0016020 | inferred from sequence or structural similarity with UniProtKB:P22213	SNARE binding ; GO:0000149 | inferred from sequence or structural similarity
FBtr0086630	1.70473	1.60566	CG15097	-	-	actin binding ; GO:0003779 | inferred from sequence or structural similarity with EMBL:AL035424; protein_id:CAB39994.1 <newline> actin binding ; GO:0003779 | inferred from sequence or structural similarity
TC225646	1.69064	1.26904
TC238319	1.68508	1.38942
TC224072	1.67923	1.87033	CG7376	-	-	ATP binding ; GO:0005524 | inferred from electronic annotation with InterPro:IPR000330, InterPro:IPR001650 <newline> DNA binding ; GO:0003677 | inferred from electronic annotation with InterPro:IPR000330 <newline> zinc ion binding ; GO:0008270 | inferred from electronic annotation with InterPro:IPR001841, InterPro:IPR001965 <newline> helicase activity ; GO:0004386 | inferred from electronic annot…
FBtr0071954	1.66371	1.37804	CG30194	long-chain fatty acid transport ; GO:0015909 | inferred from sequence or structural similarity with UniProtKB:Q60714 <newline> metabolic process ; GO:0008152 | inferred from electronic annotation with InterPro:IPR000873	-	long-chain fatty acid transporter activity ; GO:0005324 | inferred from sequence or structural similarity with UniProtKB:P97849 <newline> catalytic activity ; GO:0003824 | inferred from electronic annotation with InterPro:IPR000873
CG42388	1.63573	2.06089	CG42388	biological_process ; GO:0008150 | no biological data available	cellular_component ; GO:0005575 | no biological data available	molecular_function ; GO:0003674 | no biological data available
CG41497	1.63168	1.57443	CG41497	-	-	-
CA806682	1.62973	1.55965
CG6527	1.61615	2.04123	CG6527	-	-	structural molecule activity ; GO:0005198 | inferred from electronic annotation with InterPro:IPR000535
FBtr0100596	1.61111	1.95875	scaf6	nuclear mRNA splicing, via spliceosome ; GO:0000398 | inferred from sequence or structural similarity with EMBL:AF536542 <newline> nuclear mRNA splicing, via spliceosome ; GO:0000398 | non-traceable author statement	spliceosomal complex ; GO:0005681 | inferred from sequence or structural similarity with EMBL:AF536542 <newline> spliceosomal complex ; GO:0005681 | non-traceable author statement	mRNA binding ; GO:0003729 | inferred from sequence or structural similarity with EMBL:AF536542 <newline> mRNA binding ; GO:0003729 | non-traceable author statement
TC243617	1.58485	1.81518
xmas-1	1.57839	1.8413	CG32561	embryo development ; GO:0009790 | non-traceable author statement <newline> spermatogenesis ; GO:0007283 | non-traceable author statement <newline> oogenesis ; GO:0048477 | non-traceable author statement	cellular_component ; GO:0005575 | no biological data available	molecular_function ; GO:0003674 | no biological data available
sxc	1.5638	1.33417	CG10392	protein glycosylation ; GO:0006486 | inferred from mutant phenotype <newline> wing disc development ; GO:0035220 | inferred from mutant phenotype	-	transferase activity, transferring glycosyl groups ; GO:0016757 | non-traceable author statement <newline> acetylglucosaminyltransferase activity ; GO:0008375 | inferred from mutant phenotype <newline> binding ; GO:0005488 | inferred from electronic annotation with InterPro:IPR011990
FBtr0087767	1.56068	1.50803	CG30058	biological_process ; GO:0008150 | no biological data available	cellular_component ; GO:0005575 | no biological data available	molecular_function ; GO:0003674 | no biological data available
A_09_P189190	1.55447	1.31844	CG6824	cuticle pattern formation ; GO:0035017 | inferred from mutant phenotype <newline> cuticle pigmentation ; GO:0048067 | inferred from mutant phenotype <newline> epidermal cell differentiation ; GO:0009913 | inferred from mutant phenotype <newline> non-sensory hair organization ; GO:0035316 | inferred from mutant phenotype <newline> non-sensory hair organization ; GO:0035316 | traceable author state…	nucleus ; GO:0005634 | inferred from sequence or structural similarity with UniProtKB:Q60821 <newline> nucleus ; GO:0005634 | non-traceable author statement <newline> nucleus ; GO:0005634 | inferred by curator from GO:0003677 <newline> nucleus ; GO:0005634 | inferred from direct assay	sequence-specific DNA binding ; GO:0043565 | inferred from direct assay <newline> DNA binding ; GO:0003677 | traceable author statement <newline> RNA polymerase II transcription factor activity ; GO:0003702 | inferred from sequence or structural similarity with UniProtKB:Q60821 <newline> DNA binding ; GO:0003677 | inferred from direct assay <newline> transcription repressor activity ; GO:0016564 …
TC235984	1.54546	1.8784	CG30121	-	-	-
CG5781	1.54128	1.61613	CG5781	-	-	-
Obp19c	1.527	1.58908	CG15457	sensory perception of chemical stimulus ; GO:0007606 | inferred from sequence or structural similarity with UniProtKB:P34174 <newline> sensory perception of chemical stimulus ; GO:0007606 | inferred from sequence alignment with UniProtKB:P34174	cellular_component ; GO:0005575 | no biological data available	odorant binding ; GO:0005549 | inferred from sequence or structural similarity with UniProtKB:P34174 <newline> odorant binding ; GO:0005549 | inferred from sequence alignment with UniProtKB:P34174
CK130352	1.52048	1.53513	CG30329	ATP hydrolysis coupled proton transport ; GO:0015991 | inferred from electronic annotation with InterPro:IPR002490	vacuolar proton-transporting V-type ATPase, V0 domain ; GO:0000220 | inferred from sequence or structural similarity with SGD_LOCUS:VPH1; SGD:S0005796	hydrogen-exporting ATPase activity, phosphorylative mechanism ; GO:0008553 | inferred from sequence or structural similarity with SGD_LOCUS:VPH1; SGD:S0005796
CG14000	1.51362	1.95463	CG14000	-	-	-
RE49242	1.50292	2.0007	FBcl0198089
EC216898	1.49989	1.18487
CG11063	1.49848	1.9041	CG11063	positive regulation of organ growth ; GO:0046622 | inferred from mutant phenotype	adherens junction ; GO:0005912 | inferred from direct assay	ligand-dependent nuclear receptor binding ; GO:0016922 | inferred from sequence or structural similarity with EMBL:L40374 <newline> thyroid hormone receptor binding ; GO:0046966 | inferred from sequence or structural similarity with EMBL:L40374 <newline> actin binding ; GO:0003779 | inferred from sequence or structural similarity with NCBI_gi:2497678 <newline> zinc ion binding ; GO:0008270 | infe…
CG14017	1.4944	2.47547	CG14017	-	-	-
CG31816	1.48584	1.15742	CG31816	biological_process ; GO:0008150 | no biological data available	cellular_component ; GO:0005575 | no biological data available	molecular_function ; GO:0003674 | no biological data available
Msi	1.48573	1.56586	CG32178	spermatid development ; GO:0007286 | inferred from expression pattern <newline> purine ribonucleoside monophosphate biosynthetic process ; GO:0009168 | inferred from electronic annotation with InterPro:IPR001365	integral to membrane ; GO:0016021 | inferred from sequence or structural similarity <newline> membrane ; GO:0016020 | inferred from direct assay <newline> membrane fraction ; GO:0005624 | inferred from direct assay <newline> extracellular space ; GO:0005615 | inferred from electronic annotation with InterPro:IPR006331, InterPro:IPR013659	growth factor activity ; GO:0008083 | inferred from direct assay AND inferred from sequence or structural similarity with EMBL:D83125; protein_id:BAA11812.1 <newline> growth factor activity ; GO:0008083 | non-traceable author statement <newline> deaminase activity ; GO:0019239 | inferred from electronic annotation with InterPro:IPR001365
CG17097	1.48565	1.69817	CG17097	lipid metabolic process ; GO:0006629 | inferred from sequence or structural similarity <newline> multicellular organism reproduction ; GO:0032504 | inferred from expression pattern <newline> lipid metabolic process ; GO:0006629 | inferred from electronic annotation with InterPro:IPR006693	extracellular space ; GO:0005615 | inferred from direct assay	lipase activity ; GO:0016298 | inferred from sequence or structural similarity <newline> triglyceride lipase activity ; GO:0004806 | inferred from sequence or structural similarity with EMBL:Z31689; protein_id:CAA83494
TC246281	1.481	2.08741	CG15307	-	-	-
A_09_P190790	1.478	1.8106
CG13978	1.47751	1.84795	CG13978	GPI anchor biosynthetic process ; GO:0006506 | inferred from electronic annotation with InterPro:IPR007070, InterPro:IPR017852	endoplasmic reticulum membrane ; GO:0005789 | inferred from electronic annotation with InterPro:IPR007070, InterPro:IPR017852	transferase activity ; GO:0016740 | inferred from electronic annotation with InterPro:IPR007070, InterPro:IPR017852
CG2857	1.4714	1.0966	CG2857	transmembrane transport ; GO:0055085 | inferred from electronic annotation with InterPro:IPR002067	mitochondrial inner membrane ; GO:0005743 | inferred from sequence or structural similarity with UniProtKB:Q9HC21 <newline> mitochondrial envelope ; GO:0005740 | inferred from sequence or structural similarity	oxidative phosphorylation uncoupler activity ; GO:0017077 | inferred from sequence or structural similarity with UniProtKB:Q9HC21 <newline> transmembrane transporter activity ; GO:0022857 | inferred from sequence or structural similarity <newline> binding ; GO:0005488 | inferred from electronic annotation with InterPro:IPR002067
CG9875	1.47128	1.44625	CG9875	metabolic process ; GO:0008152 | inferred from electronic annotation with InterPro:IPR000583	-	5-formyltetrahydrofolate cyclo-ligase activity ; GO:0030272 | inferred from sequence or structural similarity with UniProtKB:P80405
TC244608	1.44112	2.03066
TC236391	1.41294	1.09252		-	-	-
TC240720	1.41156	1.44393	CG3772	entrainment of circadian clock by photoperiod ; GO:0043153 | inferred from mutant phenotype <newline> locomotor rhythm ; GO:0045475 | inferred from mutant phenotype <newline> circadian rhythm ; GO:0007623 | inferred from expression pattern <newline> circadian rhythm ; GO:0007623 | inferred from genetic interaction with per AND inferred from genetic interaction with tim <newline> UV-A, blue light …	cytoplasm ; GO:0005737 | inferred from direct assay <newline> nuclear envelope lumen ; GO:0005641 | inferred from direct assay <newline> nucleus ; GO:0005634 | inferred from direct assay <newline> protein complex ; GO:0043234 | inferred from physical interaction with tim	G-protein coupled photoreceptor activity ; GO:0008020 | inferred from sequence or structural similarity with HGNC_gene:CRY1; HGNC:2384; OMIM:601933 AND inferred from sequence or structural similarity with HGNC_gene:CRY2; HGNC:2385; OMIM:603732 <newline> DNA photolyase activity ; GO:0003913 | inferred from sequence or structural similarity <newline> photoreceptor activity ; GO:0009881 | non-tracea…
TC238878	1.39636	1.37616
CG18316	1.38472	1.14652	CG18316	-	-	-
TC246639	1.37304	1.71721
CO327118	1.34642	1.26917
TC228214	1.32635	1.46154	CG9666	methylation ; GO:0032259 | inferred from electronic annotation with InterPro:IPR002052	-	site-specific DNA-methyltransferase (adenine-specific) activity ; GO:0009007 | inferred from sequence or structural similarity with InterPro:IPR002296 <newline> nucleic acid binding ; GO:0003676 | inferred from electronic annotation with InterPro:IPR002052
CG14384	1.31227	1.64953	CG14384	-	-	-
Octbeta2R	1.2796	2.5028	CG33976	G-protein coupled receptor protein signaling pathway ; GO:0007186 | inferred from sequence or structural similarity <newline> regulation of transcription, DNA-dependent ; GO:0006355 | inferred from electronic annotation with InterPro:IPR004827 <newline> G-protein coupled receptor protein signaling pathway ; GO:0007186 | inferred from electronic annotation with InterPro:IPR000276	integral to membrane ; GO:0016021 | inferred from sequence or structural similarity <newline> integral to membrane ; GO:0016021 | inferred from electronic annotation with InterPro:IPR000276	G-protein coupled amine receptor activity ; GO:0008227 | inferred from sequence or structural similarity <newline> octopamine receptor activity ; GO:0004989 | inferred from direct assay <newline> sequence-specific DNA binding ; GO:0043565 | inferred from electronic annotation with InterPro:IPR004827 <newline> sequence-specific DNA binding transcription factor activity ; GO:0003700 | inferred from…
A_09_P223280	1.27715	1.04723
FBtr0087288	1.2703	1.26429	CG12970	-	-	-
TC240604	1.25096	1.87048	CG34342	biological_process ; GO:0008150 | no biological data available	cellular_component ; GO:0005575 | no biological data available	molecular_function ; GO:0003674 | no biological data available
A_09_P215815	1.23185	1.33426
Ih	1.22433	1.98005	CG8585	transmembrane transport ; GO:0055085 | inferred from electronic annotation with InterPro:IPR005821 <newline> potassium ion transport ; GO:0006813 | inferred from electronic annotation with InterPro:IPR003938	plasma membrane ; GO:0005886 | inferred from sequence or structural similarity <newline> membrane ; GO:0016020 | inferred from electronic annotation with InterPro:IPR003938, InterPro:IPR005821	intracellular cyclic nucleotide activated cation channel activity ; GO:0005221 | inferred from sequence or structural similarity <newline> voltage-gated ion channel activity ; GO:0005244 | inferred from sequence or structural similarity <newline> voltage-gated ion channel activity ; GO:0005244 | non-traceable author statement <newline> intracellular cyclic nucleotide activated cation channel acti…
CO270526	1.2242	1.64957	CG14441	-	nucleus ; GO:0005634 | inferred from electronic annotation with InterPro:IPR012934	zinc ion binding ; GO:0008270 | inferred from electronic annotation with InterPro:IPR007087, InterPro:IPR012934, InterPro:IPR015880 <newline> nucleic acid binding ; GO:0003676 | inferred from electronic annotation with InterPro:IPR013087
AT11120	1.21316	1.23302	CG31870	biological_process ; GO:0008150 | no biological data available	cellular_component ; GO:0005575 | no biological data available	molecular_function ; GO:0003674 | no biological data available
FBtr0073115	1.20561	1.08933	CG11537	transmembrane transport ; GO:0055085 | inferred from electronic annotation with InterPro:IPR005829, InterPro:IPR011701	plasma membrane ; GO:0005886 | inferred from electronic annotation with InterPro:IPR001958 <newline> integral to membrane ; GO:0016021 | inferred from electronic annotation with InterPro:IPR011701	carbohydrate transmembrane transporter activity ; GO:0015144 | inferred from sequence or structural similarity with EMBL:AF427492
TC240493	1.16151	1.9886
EC255415	1.16075	1.01103	FBcl0711516
FBtr0087655	1.14237	1.61878	IM10	Toll signaling pathway ; GO:0008063 | non-traceable author statement <newline> antibacterial humoral response ; GO:0019731 | inferred from direct assay <newline> defense response ; GO:0006952 | inferred from direct assay	extracellular region ; GO:0005576 | inferred from direct assay <newline> extracellular space ; GO:0005615 | inferred from direct assay	molecular_function ; GO:0003674 | no biological data available
FBtr0071426	1.13104	1.21583	CG15252	-	-	-
A_09_P171795	1.13047	1.65633	CG12017	-	-	-
orb	1.12396	1.02729	CG10868	oocyte dorsal/ventral axis specification ; GO:0007310 | inferred from mutant phenotype <newline> oocyte anterior/posterior axis specification ; GO:0007314 | inferred from mutant phenotype <newline> pole plasm oskar mRNA localization ; GO:0045451 | inferred from mutant phenotype <newline> pole plasm assembly ; GO:0007315 | non-traceable author statement <newline> intracellular mRNA localization ; …	cytoplasm ; GO:0005737 | inferred from direct assay	uridine-rich cytoplasmic polyadenylylation element binding ; GO:0017131 | inferred from sequence or structural similarity with UniProtKB:Q91572 <newline> mRNA binding ; GO:0003729 | inferred from sequence or structural similarity <newline> mRNA binding ; GO:0003729 | traceable author statement <newline> protein binding ; GO:0005515 | inferred from physical interaction with BicC AND inferred from …
CG32639	1.1229	1.35515	CG32639	biological_process ; GO:0008150 | no biological data available	cellular_component ; GO:0005575 | no biological data available	molecular_function ; GO:0003674 | no biological data available
GH26506	1.07478	1.40417	FBcl0127381
TC245772	1.06865	1.35697
CG8693	1.05743	1.28582	CG8693	carbohydrate metabolic process ; GO:0005975 | inferred from electronic annotation with InterPro:IPR006047, InterPro:IPR006589, InterPro:IPR013781	-	alpha-glucosidase activity ; GO:0004558 | inferred from sequence or structural similarity with EMBL:Z93375 <newline> cation binding ; GO:0043169 | inferred from electronic annotation with InterPro:IPR006047, InterPro:IPR006589, InterPro:IPR013781
FBtr0074950	1.0556	1.13877	CG14101	-	-	-

## Sheet: Down Mutant and Down Rescue_14
Common genes between Down Mutant and Down Rescue_14
GeneName	Mutant	Rescue	ANNOTATION_SYMBOL	GO_BIOLOGICAL_PROCESS	GO_CELLULAR_COMPONENT	GO_MOLECULAR_FUNCTION
FBtr0082752	-1.23218	-1.02003	Droj2	protein folding ; GO:0006457 | inferred from electronic annotation with InterPro:IPR001305, InterPro:IPR002939, InterPro:IPR003095, InterPro:IPR008971, InterPro:IPR012724 <newline> response to heat ; GO:0009408 | inferred from electronic annotation with InterPro:IPR012724	-	ATP binding ; GO:0005524 | inferred from electronic annotation with InterPro:IPR012724 <newline> unfolded protein binding ; GO:0051082 | inferred from electronic annotation with InterPro:IPR001305, InterPro:IPR002939, InterPro:IPR003095, InterPro:IPR008971, InterPro:IPR012724 <newline> heat shock protein binding ; GO:0031072 | inferred from electronic annotation with InterPro:IPR001305, InterPro:…
A_09_P191030	-1.76238	-1.09645
CG8021	-1.87432	-1.12592	CG8021	-	-	mRNA binding ; GO:0003729 | inferred from sequence or structural similarity <newline> nucleic acid binding ; GO:0003676 | inferred from electronic annotation with InterPro:IPR000504 <newline> nucleotide binding ; GO:0000166 | inferred from electronic annotation with InterPro:IPR012677
Nckx30C	-1.00287	-1.14009	CG18660	calcium ion transport ; GO:0006816 | inferred from direct assay AND inferred from sequence or structural similarity with HGNC_gene:SLC24A1; HGNC:10975; OMIM:603617 <newline> compound eye development ; GO:0048749 | inferred from expression pattern <newline> calcium ion transport ; GO:0006816 | inferred from mutant phenotype <newline> sodium ion transport ; GO:0006814 | inferred from mutant phenoty…	integral to membrane ; GO:0016021 | non-traceable author statement <newline> integral to membrane ; GO:0016021 | inferred from sequence or structural similarity with HGNC_gene:SLC24A1; HGNC:10975; OMIM:603617 <newline> integral to membrane ; GO:0016021 | inferred from direct assay	calcium, potassium:sodium antiporter activity ; GO:0008273 | non-traceable author statement <newline> calcium, potassium:sodium antiporter activity ; GO:0008273 | inferred from sequence or structural similarity with EMBL:AF026132 <newline> calcium, potassium:sodium antiporter activity ; GO:0008273 | inferred from direct assay AND inferred from sequence or structural similarity with HGNC_gene:SLC2…
CG13762	-1.5551	-1.16346	CG13762	calcium ion transport ; GO:0006816 | inferred from sequence or structural similarity	membrane ; GO:0016020 | inferred from electronic annotation with InterPro:IPR003915	calcium channel activity ; GO:0005262 | inferred from sequence or structural similarity <newline> calcium ion binding ; GO:0005509 | inferred from electronic annotation with InterPro:IPR003915
CG32698	-1.28083	-1.1801	CG32698	one-carbon metabolic process ; GO:0006730 | inferred from electronic annotation with InterPro:IPR018347	extracellular region ; GO:0005576 | inferred from electronic annotation with InterPro:IPR018347	carbonate dehydratase activity ; GO:0004089 | inferred from sequence or structural similarity with EMBL:AF050106 AND inferred from sequence or structural similarity with NCBI_gi:4502513 <newline> zinc ion binding ; GO:0008270 | inferred from electronic annotation with InterPro:IPR018347
A_09_P193600	-1.51093	-1.19309	CG1455	protein dephosphorylation ; GO:0006470 | inferred from sequence or structural similarity <newline> neurotransmitter secretion ; GO:0007269 | non-traceable author statement <newline> vesicle-mediated transport ; GO:0016192 | non-traceable author statement <newline> protein dephosphorylation ; GO:0006470 | non-traceable author statement	calcineurin complex ; GO:0005955 | inferred from sequence or structural similarity <newline> calcineurin complex ; GO:0005955 | non-traceable author statement <newline> synaptic vesicle ; GO:0008021 | non-traceable author statement	protein serine/threonine phosphatase activity ; GO:0004722 | inferred from sequence or structural similarity <newline> calcium-dependent protein serine/threonine phosphatase activity ; GO:0004723 | inferred from sequence or structural similarity <newline> calcium-dependent protein serine/threonine phosphatase activity ; GO:0004723 | non-traceable author statement <newline> protein serine/threonin…
AA978453	-1.52023	-1.26158	CG14217	protein phosphorylation ; GO:0006468 | non-traceable author statement <newline> apoptosis ; GO:0006915 | inferred from mutant phenotype <newline> protein phosphorylation ; GO:0006468 | inferred from electronic annotation with InterPro:IPR000719, InterPro:IPR002290, InterPro:IPR017442	plasma membrane ; GO:0005886 | inferred from direct assay	receptor signaling protein serine/threonine kinase activity ; GO:0004702 | non-traceable author statement <newline> protein serine/threonine kinase activity ; GO:0004674 | inferred from mutant phenotype <newline> ATP binding ; GO:0005524 | inferred from electronic annotation with InterPro:IPR000719, InterPro:IPR002290, InterPro:IPR017441, InterPro:IPR017442
TC243415	-1.08761	-1.29901
cv-2	-1.22254	-1.48884	CG15671	imaginal disc-derived wing vein specification ; GO:0007474 | inferred from mutant phenotype <newline> imaginal disc-derived wing morphogenesis ; GO:0007476 | inferred from mutant phenotype	-	-
TC221888	-1.04409	-1.67447	CG31666	dendrite morphogenesis ; GO:0048813 | inferred from mutant phenotype <newline> mushroom body development ; GO:0016319 | inferred from mutant phenotype	intracellular ; GO:0005622 | inferred from electronic annotation with InterPro:IPR007087, InterPro:IPR015880	sequence-specific DNA binding transcription factor activity ; GO:0003700 | inferred from sequence or structural similarity with bab2 AND inferred from sequence or structural similarity with br <newline> zinc ion binding ; GO:0008270 | inferred from electronic annotation with InterPro:IPR007087, InterPro:IPR015880
DebB	-1.60022	-1.69533	CG16792	nuclear mRNA splicing, via spliceosome ; GO:0000398 | non-traceable author statement <newline> nuclear mRNA splicing, via spliceosome ; GO:0000398 | inferred from sequence or structural similarity with NCBI_NP:003086 AND inferred from sequence or structural similarity with SGD_LOCUS:SMX3; SGD:S0006386 <newline> mitotic spindle organization ; GO:0007052 | inferred from mutant phenotype <newline> n…	small nuclear ribonucleoprotein complex ; GO:0030532 | non-traceable author statement <newline> small nuclear ribonucleoprotein complex ; GO:0030532 | inferred from sequence or structural similarity with NCBI_NP:003086 AND inferred from sequence or structural similarity with SGD_LOCUS:SMX3; SGD:S0006386 <newline> spliceosomal complex ; GO:0005681 | inferred from sequence or structural similarity …	-
TC246662	-1.83379	-1.84876
CG13795	-1.66033	-1.99707	CG13795	neurotransmitter transport ; GO:0006836 | inferred from sequence or structural similarity with DAT	integral to membrane ; GO:0016021 | inferred from electronic annotation with InterPro:IPR000175	neurotransmitter transporter activity ; GO:0005326 | inferred from sequence or structural similarity with DAT <newline> neurotransmitter:sodium symporter activity ; GO:0005328 | inferred from electronic annotation with InterPro:IPR000175

## Sheet: Up_Mutant_Rescue_Suppressor_69
Common genes between Up Mutant and Up Rescue and Up Suppressor_69
GeneName	Mutant	Rescue	Suppressor	ANNOTATION_SYMBOL	GO_BIOLOGICAL_PROCESS	GO_CELLULAR_COMPONENT	GO_MOLECULAR_FUNCTION
BP557102	4.16925	3.69887	4.05561
GH01976	3.8261	4.23384	4.23128	FBcl0136637
TC239807	3.76541	4.12501	4.27128
D2R	3.63187	3.35236	3.83926	CG33517	G-protein coupled receptor protein signaling pathway ; GO:0007186 | inferred from sequence or structural similarity with 5-HT7 <newline> dopamine receptor signaling pathway ; GO:0007212 | inferred from direct assay <newline> dopamine receptor signaling pathway ; GO:0007212 | inferred from sequence or structural similarity with UniProtKB:P51436	integral to membrane ; GO:0016021 | inferred from sequence or structural similarity with 5-HT7 <newline> integral to membrane ; GO:0016021 | non-traceable author statement <newline> integral to membrane ; GO:0016021 | inferred from sequence or structural similarity with UniProtKB:P51436	G-protein coupled amine receptor activity ; GO:0008227 | inferred from sequence or structural similarity with 5-HT7 <newline> dopamine receptor activity ; GO:0004952 | inferred from direct assay <newline> dopamine receptor activity, coupled via Gi/Go ; GO:0001591 | non-traceable author statement <newline> dopamine receptor activity, coupled via Gi/Go ; GO:0001591 | inferred from direct assay <new…
Ir47a	3.50485	3.39784	3.59341	CG12900	-	-	-
TC250513	3.44763	3.07311	2.85353		-	-	-
CG34384	3.35357	3.48749	3.19753	CG34384	phosphorylation ; GO:0016310 | non-traceable author statement <newline> activation of protein kinase C activity by G-protein coupled receptor protein signaling pathway ; GO:0007205 | inferred from electronic annotation with InterPro:IPR000756	-	diacylglycerol kinase activity ; GO:0004143 | non-traceable author statement <newline> diacylglycerol binding ; GO:0019992 | inferred from sequence or structural similarity with InterPro:IPR002219 <newline> diacylglycerol kinase activity ; GO:0004143 | inferred from sequence or structural similarity with EMBL:D73409; protein_id:BAA11134.1
EC262658	3.32347	3.49809	3.71929
TC236304	3.3024	3.33546	2.97222
IP16012	3.27568	2.98386	2.93179	FBcl0303710
TC242841	3.20349	3.42252	3.29709
CG10931	3.1756	3.32079	3.19164	CG10931	-	-	-
TC237666	2.90794	3.1364	2.88156
TC240774	2.90767	3.0658	2.74534		-	-	-
CG8475	2.87054	2.25309	3.08569	CG8475	glycogen metabolic process ; GO:0005977 | non-traceable author statement <newline> glycogen metabolic process ; GO:0005977 | inferred from electronic annotation with InterPro:IPR008734	phosphorylase kinase complex ; GO:0005964 | inferred from sequence or structural similarity with UniProtKB:P12798	phosphorylase kinase regulator activity ; GO:0008607 | inferred from sequence or structural similarity with UniProtKB:P12798 <newline> glucan 1,4-alpha-glucosidase activity ; GO:0004339 | inferred from electronic annotation with InterPro:IPR011613 <newline> calmodulin binding ; GO:0005516 | inferred from electronic annotation with InterPro:IPR008734
CO277479	2.73868	2.61719	2.71836
mRpL41	2.65621	2.47311	2.63258	CG12954	translation ; GO:0006412 | inferred from sequence or structural similarity with EMBL:AI912106 <newline> translation ; GO:0006412 | inferred from sequence or structural similarity with UniProtKB:Q8IXM3	mitochondrial large ribosomal subunit ; GO:0005762 | inferred from sequence or structural similarity with EMBL:AI912106 <newline> mitochondrial large ribosomal subunit ; GO:0005762 | inferred from sequence or structural similarity with UniProtKB:Q8IXM3 <newline> ribonucleoprotein complex ; GO:0030529 | inferred from sequence or structural similarity with UniProtKB:Q8IXM3	structural constituent of ribosome ; GO:0003735 | inferred from sequence or structural similarity with EMBL:AI912106 <newline> structural constituent of ribosome ; GO:0003735 | inferred from sequence or structural similarity with UniProtKB:Q8IXM3
Alg-2	2.63105	1.96769	1.8511	CG40410	apoptosis ; GO:0006915 | non-traceable author statement <newline> positive regulation of JNK cascade ; GO:0046330 | non-traceable author statement <newline> positive regulation of JNK cascade ; GO:0046330 | inferred from direct assay	cellular_component ; GO:0005575 | no biological data available	calcium ion binding ; GO:0005509 | inferred from sequence or structural similarity with UniProtKB:Q94743
TC226917	2.60042	1.74037	1.44312	CG31907	-	microtubule cytoskeleton ; GO:0015630 | inferred from sequence or structural similarity with UniProtKB:Q15691	-
A_09_P212515	2.59445	2.12083	2.43224
CG12479	2.48968	2.02201	2.71428	CG12479	-	-	-
TC239419	2.48915	2.37848	2.21641
NP604237	2.46017	3.09745	2.86168	CG34350	proteolysis ; GO:0006508 | non-traceable author statement <newline> proteolysis ; GO:0006508 | inferred from electronic annotation with InterPro:IPR001254, InterPro:IPR001314, InterPro:IPR018114	-	serine-type endopeptidase activity ; GO:0004252 | inferred from sequence or structural similarity with Sb inferred from sequence or structural similarity with UniProtKB:Q91674 <newline> serine-type endopeptidase activity ; GO:0004252 | non-traceable author statement
CG32792	2.44303	2.46909	2.26094	CG32792	sodium ion transport ; GO:0006814 | inferred from electronic annotation with InterPro:IPR001873	membrane ; GO:0016020 | inferred from electronic annotation with InterPro:IPR001873	sodium channel activity ; GO:0005272 | inferred from electronic annotation with InterPro:IPR001873
CG32364	2.4366	2.61781	2.19929	CG32364	biological_process ; GO:0008150 | no biological data available	cellular_component ; GO:0005575 | no biological data available	nucleic acid binding ; GO:0003676 | inferred from electronic annotation with InterPro:IPR000504 <newline> nucleotide binding ; GO:0000166 | inferred from electronic annotation with InterPro:IPR012677
His4:CG33907	2.41647	2.46014	2.5323	CG33907	chromatin assembly or disassembly ; GO:0006333 | inferred from sequence or structural similarity with UniProtKB:P84040	nucleosome ; GO:0000786 | inferred from sequence or structural similarity with UniProtKB:P84040	DNA binding ; GO:0003677 | inferred from sequence or structural similarity with UniProtKB:P84040
CG34185	2.3863	2.1963	2.68037	CG34185	-	-	-
CO325911	2.37898	1.34948	1.18617	CG7785	-	-	-
A_09_P215650	2.35187	2.43999	2.61289
Art9	2.29094	2.36135	2.08366	CG9929	-	-	protein-arginine N-methyltransferase activity ; GO:0016274 | inferred from sequence or structural similarity with SGD_LOCUS:HMT1; SGD:S0000238
FBtr0304855	2.27069	2.30975	2.42739	CG43081	pole plasm RNA localization ; GO:0007316 | inferred from mutant phenotype <newline> pole plasm assembly ; GO:0007315 | inferred from mutant phenotype <newline> dorsal appendage formation ; GO:0046843 | inferred from mutant phenotype <newline> pole plasm assembly ; GO:0007315 | traceable author statement <newline> pole cell fate determination ; GO:0007278 | non-traceable author statement <newline>…	pole plasm ; GO:0045495 | traceable author statement <newline> P granule ; GO:0043186 | traceable author statement <newline> P granule ; GO:0043186 | inferred from direct assay <newline> chromosome, centromeric region ; GO:0000775 | inferred from direct assay	RNA helicase activity ; GO:0003724 | traceable author statement <newline> ATP-dependent helicase activity ; GO:0008026 | non-traceable author statement <newline> RNA binding ; GO:0003723 | inferred from direct assay <newline> protein binding ; GO:0005515 | inferred from physical interaction with piwi inferred from physical interaction with Fmr1 inferred from physical interaction with Dcr-1 <newli…
cpx	2.27013	2.32851	2.31003	CG32490	synaptic vesicle exocytosis ; GO:0016079 | inferred from sequence or structural similarity <newline> synaptic vesicle exocytosis ; GO:0016079 | inferred from sequence or structural similarity with UniProtKB:P63040, UniProtKB:Q8R1B5 <newline> synaptic vesicle exocytosis ; GO:0016079 | inferred from mutant phenotype <newline> synaptic growth at neuromuscular junction ; GO:0051124 | inferred from mu…	membrane ; GO:0016020 | inferred from sequence or structural similarity with UniProtKB:Q8R1B5	neurotransmitter transporter activity ; GO:0005326 | inferred from sequence or structural similarity with UniProtKB:P63040, UniProtKB:Q8R1B5 <newline> syntaxin binding ; GO:0019905 | inferred from electronic annotation with InterPro:IPR008849
BI162234	2.2137	2.89478	2.9431	CG9984	negative regulation of transcription from RNA polymerase II promoter during mitosis ; GO:0007070 | inferred from direct assay	transcriptional repressor complex ; GO:0017053 | inferred from direct assay	mRNA binding ; GO:0003729 | inferred from direct assay
CG42319	2.2095	2.75562	2.8552	CG42319	-	-	-
CG12914	2.19506	1.96449	1.86256	CG12914	-	-	-
CG6569	2.18508	1.84322	2.21101	CG6569	-	-	-
AT20617	2.15678	2.55238	1.96254	FBcl0028631
LD40851	2.13476	2.01113	1.57501	FBcl0173119
CG31740	2.03873	2.07572	2.19977	CG31740	biological_process ; GO:0008150 | no biological data available	cellular_component ; GO:0005575 | no biological data available	molecular_function ; GO:0003674 | no biological data available
CG32024	2.00346	1.98188	1.69233	CG32024	chitin metabolic process ; GO:0006030 | inferred from electronic annotation with InterPro:IPR002557	extracellular region ; GO:0005576 | inferred from electronic annotation with InterPro:IPR002557	chitin binding ; GO:0008061 | inferred from electronic annotation with InterPro:IPR002557
CG3085	1.98767	2.20584	1.90865	CG3085	microtubule cytoskeleton organization ; GO:0000226 | inferred from electronic annotation with InterPro:IPR000435	microtubule ; GO:0005874 | inferred from electronic annotation with InterPro:IPR000435	-
ES697237	1.97718	2.29033	2.10949
RpS23	1.96525	1.35775	1.36497	CG8415	translation ; GO:0006412 | inferred from sequence or structural similarity with UniProtKB:P90707	cytosolic small ribosomal subunit ; GO:0022627 | inferred from sequence or structural similarity with UniProtKB:P90707	structural constituent of ribosome ; GO:0003735 | inferred from sequence or structural similarity with UniProtKB:P90707
TC239558	1.94753	1.99176	2.22609	CG6416	mesoderm development ; GO:0007498 | inferred from expression pattern	Z disc ; GO:0030018 | inferred from direct assay	molecular_function ; GO:0003674 | no biological data available
Nhe2	1.94082	1.71556	1.66376	CG9256	regulation of pH ; GO:0006885 | non-traceable author statement <newline> transmembrane transport ; GO:0055085 | inferred from electronic annotation with InterPro:IPR004709, InterPro:IPR006153 <newline> regulation of pH ; GO:0006885 | inferred from electronic annotation with InterPro:IPR004709 <newline> sodium ion transport ; GO:0006814 | inferred from electronic annotation with InterPro:IPR004709	integral to membrane ; GO:0016021 | inferred from electronic annotation with InterPro:IPR004709, InterPro:IPR006153, InterPro:IPR018416, InterPro:IPR018422	sodium:hydrogen antiporter activity ; GO:0015385 | non-traceable author statement <newline> sodium:hydrogen antiporter activity ; GO:0015385 | inferred from electronic annotation with InterPro:IPR004709
Or67d	1.92999	1.94768	1.90851	CG14157	G-protein coupled receptor protein signaling pathway ; GO:0007186 | inferred from sequence or structural similarity with UniProtKB:P81909 <newline> sensory perception of smell ; GO:0007608 | inferred from sequence or structural similarity with UniProtKB:P81909 <newline> response to pheromone ; GO:0019236 | inferred from mutant phenotype	integral to membrane ; GO:0016021 | inferred from sequence or structural similarity with UniProtKB:P81909	olfactory receptor activity ; GO:0004984 | inferred from sequence or structural similarity with UniProtKB:P81909 <newline> pheromone receptor activity ; GO:0016503 | inferred from mutant phenotype <newline> odorant binding ; GO:0005549 | inferred from electronic annotation with InterPro:IPR004117
FBtr0084929	1.9259	1.88924	1.63461	CG4774	phospholipid biosynthetic process ; GO:0008654 | non-traceable author statement <newline> phospholipid biosynthetic process ; GO:0008654 | inferred from electronic annotation with InterPro:IPR000462	integral to membrane ; GO:0016021 | non-traceable author statement <newline> membrane ; GO:0016020 | inferred from electronic annotation with InterPro:IPR000462	CDP-alcohol phosphatidyltransferase activity ; GO:0017169 | inferred from sequence or structural similarity with EMBL:Z99295; protein_id:CAB16578 <newline> CDP-alcohol phosphatidyltransferase activity ; GO:0017169 | non-traceable author statement
A_09_P179545	1.86779	1.9797	2.25802
TC231303	1.83418	1.8366	1.59992	CG4704	-	-	calcium ion binding ; GO:0005509 | inferred from electronic annotation with InterPro:IPR002048, InterPro:IPR011992
CG30274	1.73312	1.81114	1.55848	CG30274	-	-	kinase activity ; GO:0016301 | inferred from electronic annotation with InterPro:IPR000749, InterPro:IPR022413, InterPro:IPR022414
FBtr0079444	1.72864	1.69777	1.75088	CG5261	acetyl-CoA biosynthetic process from pyruvate ; GO:0006086 | inferred from sequence or structural similarity with UniProtKB:P10515	lipid particle ; GO:0005811 | inferred from direct assay <newline> mitochondrial pyruvate dehydrogenase complex ; GO:0005967 | inferred from sequence or structural similarity with UniProtKB:P08461 <newline> mitochondrial pyruvate dehydrogenase complex ; GO:0005967 | inferred from sequence or structural similarity with UniProtKB:P10515	dihydrolipoyllysine-residue acetyltransferase activity ; GO:0004742 | inferred from sequence or structural similarity with UniProtKB:P08461 <newline> dihydrolipoyllysine-residue acetyltransferase activity ; GO:0004742 | inferred from sequence or structural similarity with UniProtKB:P10515
IP05647	1.70985	1.58109	1.56629	CG3539	intracellular protein transport ; GO:0006886 | inferred from sequence or structural similarity with UniProtKB:Q62843 <newline> protein targeting ; GO:0006605 | inferred from sequence or structural similarity with UniProtKB:Q62843 <newline> vesicle-mediated transport ; GO:0016192 | inferred from sequence or structural similarity <newline> phagocytosis, engulfment ; GO:0006911 | inferred from mutan…	cytoplasm ; GO:0005737 | inferred from sequence or structural similarity with UniProtKB:P22213 <newline> membrane ; GO:0016020 | inferred from sequence or structural similarity with UniProtKB:P22213	SNARE binding ; GO:0000149 | inferred from sequence or structural similarity
TC224072	1.67923	1.87033	2.13087	CG7376	-	-	ATP binding ; GO:0005524 | inferred from electronic annotation with InterPro:IPR000330, InterPro:IPR001650 <newline> DNA binding ; GO:0003677 | inferred from electronic annotation with InterPro:IPR000330 <newline> zinc ion binding ; GO:0008270 | inferred from electronic annotation with InterPro:IPR001841, InterPro:IPR001965 <newline> helicase activity ; GO:0004386 | inferred from electronic annot…
FBtr0071954	1.66371	1.37804	2.03029	CG30194	long-chain fatty acid transport ; GO:0015909 | inferred from sequence or structural similarity with UniProtKB:Q60714 <newline> metabolic process ; GO:0008152 | inferred from electronic annotation with InterPro:IPR000873	-	long-chain fatty acid transporter activity ; GO:0005324 | inferred from sequence or structural similarity with UniProtKB:P97849 <newline> catalytic activity ; GO:0003824 | inferred from electronic annotation with InterPro:IPR000873
FBtr0100596	1.61111	1.95875	1.7621	scaf6	nuclear mRNA splicing, via spliceosome ; GO:0000398 | inferred from sequence or structural similarity with EMBL:AF536542 <newline> nuclear mRNA splicing, via spliceosome ; GO:0000398 | non-traceable author statement	spliceosomal complex ; GO:0005681 | inferred from sequence or structural similarity with EMBL:AF536542 <newline> spliceosomal complex ; GO:0005681 | non-traceable author statement	mRNA binding ; GO:0003729 | inferred from sequence or structural similarity with EMBL:AF536542 <newline> mRNA binding ; GO:0003729 | non-traceable author statement
xmas-1	1.57839	1.8413	1.16341	CG32561	embryo development ; GO:0009790 | non-traceable author statement <newline> spermatogenesis ; GO:0007283 | non-traceable author statement <newline> oogenesis ; GO:0048477 | non-traceable author statement	cellular_component ; GO:0005575 | no biological data available	molecular_function ; GO:0003674 | no biological data available
FBtr0087767	1.56068	1.50803	1.80687	CG30058	biological_process ; GO:0008150 | no biological data available	cellular_component ; GO:0005575 | no biological data available	molecular_function ; GO:0003674 | no biological data available
Obp19c	1.527	1.58908	1.53673	CG15457	sensory perception of chemical stimulus ; GO:0007606 | inferred from sequence or structural similarity with UniProtKB:P34174 <newline> sensory perception of chemical stimulus ; GO:0007606 | inferred from sequence alignment with UniProtKB:P34174	cellular_component ; GO:0005575 | no biological data available	odorant binding ; GO:0005549 | inferred from sequence or structural similarity with UniProtKB:P34174 <newline> odorant binding ; GO:0005549 | inferred from sequence alignment with UniProtKB:P34174
CG14000	1.51362	1.95463	1.39792	CG14000	-	-	-
RE49242	1.50292	2.0007	2.44927	FBcl0198089
EC216898	1.49989	1.18487	1.35778
Msi	1.48573	1.56586	1.38616	CG32178	spermatid development ; GO:0007286 | inferred from expression pattern <newline> purine ribonucleoside monophosphate biosynthetic process ; GO:0009168 | inferred from electronic annotation with InterPro:IPR001365	integral to membrane ; GO:0016021 | inferred from sequence or structural similarity <newline> membrane ; GO:0016020 | inferred from direct assay <newline> membrane fraction ; GO:0005624 | inferred from direct assay <newline> extracellular space ; GO:0005615 | inferred from electronic annotation with InterPro:IPR006331, InterPro:IPR013659	growth factor activity ; GO:0008083 | inferred from direct assay AND inferred from sequence or structural similarity with EMBL:D83125; protein_id:BAA11812.1 <newline> growth factor activity ; GO:0008083 | non-traceable author statement <newline> deaminase activity ; GO:0019239 | inferred from electronic annotation with InterPro:IPR001365
TC246281	1.481	2.08741	1.8609	CG15307	-	-	-
TC244608	1.44112	2.03066	1.74589
TC240720	1.41156	1.44393	1.56798	CG3772	entrainment of circadian clock by photoperiod ; GO:0043153 | inferred from mutant phenotype <newline> locomotor rhythm ; GO:0045475 | inferred from mutant phenotype <newline> circadian rhythm ; GO:0007623 | inferred from expression pattern <newline> circadian rhythm ; GO:0007623 | inferred from genetic interaction with per AND inferred from genetic interaction with tim <newline> UV-A, blue light …	cytoplasm ; GO:0005737 | inferred from direct assay <newline> nuclear envelope lumen ; GO:0005641 | inferred from direct assay <newline> nucleus ; GO:0005634 | inferred from direct assay <newline> protein complex ; GO:0043234 | inferred from physical interaction with tim	G-protein coupled photoreceptor activity ; GO:0008020 | inferred from sequence or structural similarity with HGNC_gene:CRY1; HGNC:2384; OMIM:601933 AND inferred from sequence or structural similarity with HGNC_gene:CRY2; HGNC:2385; OMIM:603732 <newline> DNA photolyase activity ; GO:0003913 | inferred from sequence or structural similarity <newline> photoreceptor activity ; GO:0009881 | non-tracea…
Ih	1.22433	1.98005	1.7369	CG8585	transmembrane transport ; GO:0055085 | inferred from electronic annotation with InterPro:IPR005821 <newline> potassium ion transport ; GO:0006813 | inferred from electronic annotation with InterPro:IPR003938	plasma membrane ; GO:0005886 | inferred from sequence or structural similarity <newline> membrane ; GO:0016020 | inferred from electronic annotation with InterPro:IPR003938, InterPro:IPR005821	intracellular cyclic nucleotide activated cation channel activity ; GO:0005221 | inferred from sequence or structural similarity <newline> voltage-gated ion channel activity ; GO:0005244 | inferred from sequence or structural similarity <newline> voltage-gated ion channel activity ; GO:0005244 | non-traceable author statement <newline> intracellular cyclic nucleotide activated cation channel acti…
FBtr0073115	1.20561	1.08933	1.10548	CG11537	transmembrane transport ; GO:0055085 | inferred from electronic annotation with InterPro:IPR005829, InterPro:IPR011701	plasma membrane ; GO:0005886 | inferred from electronic annotation with InterPro:IPR001958 <newline> integral to membrane ; GO:0016021 | inferred from electronic annotation with InterPro:IPR011701	carbohydrate transmembrane transporter activity ; GO:0015144 | inferred from sequence or structural similarity with EMBL:AF427492
A_09_P171795	1.13047	1.65633	1.71418	CG12017	-	-	-
FBtr0074950	1.0556	1.13877	1.0702	CG14101	-	-	-
