# Supplementary material for: Patterns of Gene Expression in Drosophila InsP3 Receptor Mutant Larvae Reveal a Role for InsP3 Signaling in Carbohydrate and Energy Metabolism
Source: PLoS One. 2011 Aug 25;6(8):e24105. doi: 10.1371/journal.pone.0024105 (PMC3162032; doi:10.1371/journal.pone.0024105)
Supplement: Table S6 — A list of significantly up-regulated and down-regulated GO categories (BP, CC, MF, P <0.05) in suppressed larvae, with gene names. (XLS) [file pone.0024105.s007.xls]

## Sheet: Up_Suppressor_GO_BP
List of significantly Up-regulated GO Category (Biological Processes) with gene list in Kum170/+; itprsv35/ug3 (Suppressor), pValue <0.05.
Biological Processes
Category	Number of Genes in Category	p-Value	ANNOTATION_SYMBOL	NAME
GO:6950: response to stress	20	0.00701	CG4466	Heat shock protein 27
			CG11205	photorepair
			CG7925	technical knockout
			CG2830	Heat shock protein 60 related
			CG31366	Heat-shock-protein-70Aa
			CG31359	Heat-shock-protein-70Bb
			CG6489	Heat-shock-protein-70Bc
			CG16928	meiotic recombination 11
			CG3772	cryptochrome
			CG32575	hangover
			CG16873	nimrod B5
			CG1600	-
			CG18279	Immune induced molecule 10
			CG15066	Immune induced molecule 23
			CG7257	-
			CG11853	takeout
			CG16844	Immune induced molecule 3
			CG10363	Thiolester containing protein IV
			CG18096	Thiolester containing protein I
			CG31907	-
GO:6629: lipid metabolism	15	0.000609	CG8823	Lip3
			CG5162	-
			CG4267	-
			CG10747	-
			CG15829	-
			CG5804	-
			CG7365	-
			CG5932	-
			CG4979	sex-specific enzyme 2
			CG4774	-
			CG6296	-
			CG17191	-
			CG6277	-
			CG15533	-
			CG31148	-
GO:6952: defense response	13	0.00289	CG4466	Heat shock protein 27
			CG18106	Immune induced molecule 2
			CG16873	nimrod B5
			CG18279	Immune induced molecule 10
			CG15066	Immune induced molecule 23
			CG18108	Immune induced molecule 1
			CG13422	-
			CG3066	Serine protease 7
			CG9733	-
			CG15231	Immune induced molecule 4
			CG16844	Immune induced molecule 3
			CG10363	Thiolester containing protein IV
			CG18096	Thiolester containing protein I
GO:42026: protein refolding	2	0.01	CG4466	Heat shock protein 27	Hsp27
			CG2830	Heat shock protein 60 related	Hsp60B
GO:6090: pyruvate metabolism	2	0.0396	CG3752	Aldehyde dehydrogenase	Aldh
			CG5261	-	CG5261

## Sheet: Down_Suppressor_GO_BP
List of significantly Down-regulated GO Category (Biological Processes) with gene list in Kum170/+; itprsv35/ug3 (Suppressor), pValue <0.05.
Biological Processes
Category	Number of Genes in Category	p-Value	ANNOTATION_SYMBOL	NAME
GO:6508: proteolysis	14	0.0055	CG6298	Jonah 74E
			CG3455	Rpt4
			CG15255	-
			CG8871	Jonah 25Biii
			CG6483	Jonah 65Aiii
			CG18417	-
			CG7118	Jonah 66Ci
			CG7170	Jonah 66Cii
			CG18180	-
			CG8774	-
			CG18030	Jonah 99Fi
			CG1168	7B2
			CG31343	-
			CG32479	-
GO:7424: tracheal system development (sensu Insecta)	6	0.0459	CG7230	ribbon
			CG11387	cut
			CG8178	Nach
			CG12758	serrano
			CG5249	Blimp-1
			CG33556	formin 3
GO:35075: response to ecdysone	3	0.0135	CG11491	broad
			CG18389	Eip93F
			CG18783	Kruppel homolog 1
GO:16358: dendrite morphogenesis	3	0.0154	CG11387	cut
			CG32904	sequoia
			CG31666	Chronologically inappropriate morphogenesis

## Sheet: Up_Suppressor_GO_CC
List of significantly Up-regulated GO Category (Cellular Component) with gene list in Kum170/+; itprsv35/ug3 (Suppressor), pValue <0.05.
Cellular Component
Category	Number of Genes in Category	p-Value	ANNOTATION_SYMBOL	NAME
GO:5576: extracellular region	20	0.00535	CG18087	Salivary gland secretion 7
			CG12385	thetaTrypsin
			CG32400	Lcp65Ab1
			CG18106	Immune induced molecule 2
			CG1780	Imaginal disc growth factor 4
			CG18279	Immune induced molecule 10
			CG5550	-
			CG15066	Immune induced molecule 23
			CG18108	Immune induced molecule 1
			CG8462	Odorant-binding protein 56e
			CG13312	-
			CG11853	takeout
			CG15231	Immune induced molecule 4
			CG16844	Immune induced molecule 3
			CG10363	Thiolester containing protein IV
			CG18096	Thiolester containing protein I
			CG32178	Male-specific insect derived growth factor
			CG33273	Insulin-like peptide 5
			CG32024	-
			CG33950	terribly reduced optic lobes
GO:5624: membrane fraction	6	0.00523	CG10246	Cytochrome P450-6a9
			CG3616	Cytochrome P450-9c1
			CG3540	Cyp4d14
			CG10833	Cyp28d1
			CG10245	Cyp6a20
			CG32178	Male-specific insect derived growth factor
GO:5759: mitochondrial matrix	6	0.0363	CG7925	technical knockout
			CG11661	Neural conserved at 73EF
			CG2830	Heat shock protein 60 related
			CG3752	Aldehyde dehydrogenase
			CG5261	-
			CG12954	mitochondrial ribosomal protein L41
GO:43190: ATP-binding cassette (ABC) transporter complex	3	0.0246	CG4314	scarlet
			CG31731	-
			CG8908	-

## Sheet: Down_Suppressor_GO_CC
List of significantly Down-regulated GO Category (Cellular Component) with gene list in Kum170/+; itprsv35/ug3 (Suppressor), pValue <0.05.
Cellular Component
Category	Number of Genes in Category	p-Value	ANNOTATION_SYMBOL	NAME
Category	Genes in List in Category	p-Value	ANNOTATION_SYMBOL	NAME
GO:16021: integral to membrane	17	0.0447	CG4894	Ca[2+]-channel protein alpha[[1]] subunit D
			CG10125	zero population growth
			CG8178	Nach
			CG7535	GluClalpha
			CG4481	Glutamate receptor IB
			CG15899	Ca-alpha1T
			CG14214	Sec61gamma
			CG17800	Down syndrome cell adhesion molecule
			CG18609	-
			CG11010	Equilibrative nucleoside transporter 3
			CG33989	pHCl
			CG7395	short neuropeptide F receptor
			CG13976	Gustatory receptor 98a
			CG34411	-
			CG32538	giant fibre A
			CG42253	Na[+]-driven anion exchanger 1
			CG42768	Muscle-specific protein 300
GO:16023: cytoplasmic membrane-bound vesicle	5	0.00987	CG10986	garnet
			CG2999	unc-13
			CG1168	7B2
			CG33547	Rim
			CG5907	Frequenin 2

## Sheet: Up_Suppressor_GO_MF
List of significantly Up-regulated GO Category (Molecular Function) with gene list in Kum170/+; itprsv35/ug3 (Suppressor), pValue <0.05.
Molecular Function
Category	Number of Genes in Category	p-Value	ANNOTATION_SYMBOL	NAME
GO:5198: structural molecule activity	24	7.39e-05	CG11650	Larval cuticle protein 1
			CG8697	Larval cuticle protein 2
			CG18087	Salivary gland secretion 7
			CG7925	technical knockout
			CG7539	Ecdysone-dependent gene 91
			CG10529	Lcp65Ae
			CG18773	Lcp65Ab2
			CG32400	Lcp65Ab1
			CG7287	Lcp65Aa
			CG15307	-
			CG5162	-
			CG9079	Cuticular protein 47Ea
			CG8510	Cuticular protein 49Af
			CG8415	Ribosomal protein S23
			CG12954	mitochondrial ribosomal protein L41
			CG18066	Cuticular protein 57A
			CG9871	Ribosomal protein L22-like
			CG8543	-
			CG13311	-
			CG9283	Cuticular protein 76Ba
			CG15515	-
			CG18778	Cuticular protein 65Au
			CG30045	Cuticular protein 49Aa
			CG34270	Cuticular protein 65Ax1
GO:16491: oxidoreductase activity	22	0.00481	CG4086	Suppressor of ref(2)P sterility
			CG10118	pale
			CG11661	Neural conserved at 73EF
			CG6598	Formaldehyde dehydrogenase
			CG3752	Aldehyde dehydrogenase
			CG10246	Cytochrome P450-6a9
			CG3616	Cytochrome P450-9c1
			CG11567	Cytochrome P450 reductase
			CG7361	Rieske iron-sulfur protein
			CG3540	Cyp4d14
			CG4552	-
			CG12400	-
			CG10833	Cyp28d1
			CG14946	-
			CG9265	-
			CG1600	-
			CG9027	-
			CG4716	-
			CG10245	Cyp6a20
			CG12268	-
			CG40064	Aldehyde reductase Y
			CG40485	-
GO:4175: endopeptidase activity	16	0.00487	CG12385	thetaTrypsin
			CG9564	Trypsin 29F
			CG18477	-
			CG10992	-
			CG5367	-
			CG6639	-
			CG18563	-
			CG10764	-
			CG11192	-
			CG3066	Serine protease 7
			CG17283	-
			CG9733	-
			CG7649	Neu3
			CG33198	presenilin enhancer
			CG33459	-
			CG34350	-
GO:30234: enzyme regulator activity	13	0.0477	CG15369	-
			CG4552	-
			CG16713	-
			CG8475	-
			CG7722	Serpin 47C
			CG15829	-
			CG5804	-
			CG6687	Serpin 88Eb
			CG10363	Thiolester containing protein IV
			CG18096	Thiolester containing protein I
			CG30456	-
			CG34454	-
			CG42378	-
GO:16789: carboxylic ester hydrolase activity	10	0.000272	CG8823	Lip3
			CG4267	-
			CG10747	-
			CG7365	-
			CG5932	-
			CG4979	sex-specific enzyme 2
			CG4390	-
			CG6296	-
			CG17191	-
			CG6277	-
GO:4553: hydrolase activity, hydrolyzing O-glycosyl compounds	5	0.0473	CG8696	Maltase A1
			CG1780	Imaginal disc growth factor 4
			CG8475	-
			CG7997	-
			CG31148	-
GO:46873: metal ion transporter activity	4	0.0361	CG3994	-
			CG12400	-
			CG9430	-
			CG6898	Zinc/iron regulated transporter-related protein 3
GO:16830: carbon-carbon lyase activity	3	0.0366	CG11205	photorepair
			CG3772	cryptochrome
			CG8525	-
GO:149: SNARE binding	2	0.0236	CG3539	SLY-1 homologous
			CG32490	complexin

## Sheet: Down_Suppressor_GO_MF
List of significantly Down-regulated GO Category (Molecular Function) with gene list in Kum170/+; itprsv35/ug3 (Suppressor), pValue <0.05.
Molecular Function
Category	Number of Genes in Category	p-Value	ANNOTATION_SYMBOL	NAME
Category	Genes in List in Category	p-Value	ANNOTATION_SYMBOL	NAME
GO:5215: transporter activity	19	0.0169	CG10986	garnet
			CG4894	Ca[2+]-channel protein alpha[[1]] subunit D
			CG10241	Cyp6a17
			CG10125	zero population growth
			CG8178	Nach
			CG7535	GluClalpha
			CG4481	Glutamate receptor IB
			CG15899	Ca-alpha1T
			CG4805	pickpocket 28
			CG14214	Sec61gamma
			CG18377	Cyp49a1
			CG11010	Equilibrative nucleoside transporter 3
			CG33989	pHCl
			CG5157	-
			CG30489	Cyp12d1-p
			CG32056	scramblase 1
			CG33503	Cyp12d1-d
			CG32538	giant fibre A
			CG42253	Na[+]-driven anion exchanger 1
GO:8233: peptidase activity	14	0.0018	CG6298	Jonah 74E
			CG3455	Rpt4
			CG15255	-
			CG8871	Jonah 25Biii
			CG9003	-
			CG6483	Jonah 65Aiii
			CG18417	-
			CG7118	Jonah 66Ci
			CG7170	Jonah 66Cii
			CG18180	-
			CG8774	-
			CG18030	Jonah 99Fi
			CG31343	-
			CG32479	-
GO:30247: polysaccharide binding	4	0.0158	CG6996	-
			CG32302	-
			CG33265	Mucin 68E
			CG42339	-
GO:3840: gamma-glutamyltransferase activity	2	0.00055	CG4829	-
			CG6461	-
