# Supplementary material for: Patterns of Gene Expression in Drosophila InsP3 Receptor Mutant Larvae Reveal a Role for InsP3 Signaling in Carbohydrate and Energy Metabolism
Source: PLoS One. 2011 Aug 25;6(8):e24105. doi: 10.1371/journal.pone.0024105 (PMC3162032; doi:10.1371/journal.pone.0024105)
Supplement: Table S7 — A list of significantly up-regulated and down-regulated GO categories (BP, CC, MF, P <0.05) in rescued larvae, with gene names. (XLS) [file pone.0024105.s008.xls]

## Sheet: Up_Rescue_GO_BP
List of significantly Up-regulated GO Category (Biological Processes) with gene list in UASitpr+/+; Dilp2GAL4/+; itprsv35/ug3 (Rescue) , pValue <0.05.
Biological Processes
Category	Number of Genes in Category	p-Value	ANNOTATION_SYMBOL	NAME
GO:7600: sensory perception	13	0.017	CG5711	Arrestin 1
			CG7925	technical knockout
			CG3772	cryptochrome
			CG11759	Kinesin associated protein 3
			CG15457	Odorant-binding protein 19c
			CG8462	Odorant-binding protein 56e
			CG14157	Odorant receptor 67d
			CG18287	pickpocket 19
			CG7592	Odorant-binding protein 99b
			CG30473	Odorant-binding protein 51a
			CG15582	Odorant-binding protein 83cd
			CG30073	Odorant-binding protein 50b
			CG42864	forked
GO:6952: defense response	13	0.0393	CG31783	neither inactivation nor afterpotential D
			CG12763	Diptericin
			CG1179	Lysozyme B
			CG1180	Lysozyme E
			CG12052	longitudinals lacking
			CG10658	Helical Factor
			CG9976	Galactose-specific C-type lectin
			CG15825	fondue
			CG18279	Immune induced molecule 10
			CG15066	Immune induced molecule 23
			CG18108	Immune induced molecule 1
			CG13422	-
			CG18096	Thiolester containing protein I
GO:43285: biopolymer catabolism	9	0.0244	CG5210	-
			CG4559	Imaginal disc growth factor 3
			CG3810	Edem1
			CG1780	Imaginal disc growth factor 4
			CG11942	skpE
			CG7257	-
			CG13549	yippee interacting protein 3
			CG32707	Anaphase Promoting Complex 4
			CG1736	Proteasome alpha3T subunit
GO:10038: response to metal ion	3	0.00117	CG3743	Metal response element-binding Transcription Factor-1
			CG7459	Copper transporter 1B
			CG12891	withered
GO:7594: puparial adhesion	3	0.00167	CG10781	new glue 1
			CG14266	new glue 2
			CG10788	new glue 3
GO:51668: localization within membrane	2	0.0091	CG2671	lethal (2) giant larvae
			CG6404	-
GO:45946: positive regulation of translation	2	0.0108	CG10868	oo18 RNA-binding protein
			CG43081	vasa
GO:6892: post-Golgi transport	2	0.0168	CG3766	scattered
			CG1967	p24-related-1
												GO:3913: DNA photolyase activity	2	0.0066	CG2488	(6-4)-photolyase
															CG3772	cryptochrome
												GO:16229: steroid dehydrogenase activity	2	0.0159	CG11151	-
															CG13284	-
												GO:149: SNARE binding	2	0.0376	CG3539	SLY-1 homologous
															CG32490	complexin

## Sheet: Down_Rescue_GO_BP
List of significantly Up-regulated GO Category (Biological Processes) with gene list in UASitpr+/+; Dilp2GAL4/+; itprsv35/ug3 (Rescue) , pValue <0.05.
Biological Processes
Category	Number of Genes in Category	p-Value	ANNOTATION_SYMBOL	NAME
GO:902: cellular morphogenesis	35	0.000804	CG8978	Suppressor of profilin 2
			CG1634	Neuroglian
			CG7230	ribbon
			CG4125	roughest
			CG1849	runt
			CG1856	tramtrack
			CG11387	cut
			CG12052	longitudinals lacking
			CG1768	diaphanous
			CG4846	beaten path Ia
			CG10521	Netrin-B
			CG6446	Sema-1b
			CG18497	split ends
			CG9635	RhoGEF2
			CG11081	plexin A
			CG5884	par-6
			CG17118	-
			CG5142	-
			CG13968	short neuropeptide F precursor
			CG17800	Down syndrome cell adhesion molecule
			CG13232	BBS4
			CG12758	serrano
			CG7735	-
			CG1126	-
			CG1848	LIM-kinase1
			CG33960	-
			CG34379	Shroom
			CG30040	jelly belly
			CG31666	Chronologically inappropriate morphogenesis
			CG34412	Tousled-like kinase
			CG42281	bunched
			CG15319	nejire
			CG11940	pico
			CG6634	midline
			CG43140	polychaetoid
GO:7399: nervous system development	35	0.0086	CG33183	Hormone receptor-like in 46
			CG8978	Suppressor of profilin 2
			CG1634	Neuroglian
			CG3779	numb
			CG7230	ribbon
			CG4125	roughest
			CG1849	runt
			CG18102	shibire
			CG1856	tramtrack
			CG11387	cut
			CG12052	longitudinals lacking
			CG14472	purity of essence
			CG5529	BarH1
			CG4846	beaten path Ia
			CG4029	jumeau
			CG10521	Netrin-B
			CG6446	Sema-1b
			CG18497	split ends
			CG9635	RhoGEF2
			CG11081	plexin A
			CG5884	par-6
			CG11405	Activating transcription factor 3
			CG17118	-
			CG17800	Down syndrome cell adhesion molecule
			CG1848	LIM-kinase1
			CG33207	pxb
			CG33960	-
			CG34421	Sno oncogene
			CG30040	jelly belly
			CG31666	Chronologically inappropriate morphogenesis
			CG42281	bunched
			CG4262	embryonic lethal abnormal vision
			CG12295	straightjacket
			CG15319	nejire
			CG6634	midline
GO:9887: organ morphogenesis	31	0.0327	CG6500	Beadex
			CG15671	crossveinless 2
			CG8978	Suppressor of profilin 2
			CG1634	Neuroglian
			CG3779	numb
			CG7230	ribbon
			CG4125	roughest
			CG1849	runt
			CG18102	shibire
			CG18350	Sex lethal
			CG1856	tramtrack
			CG11387	cut
			CG31991	midway
			CG12052	longitudinals lacking
			CG4491	no ocelli
			CG5529	BarH1
			CG4846	beaten path Ia
			CG4029	jumeau
			CG18497	split ends
			CG12758	serrano
			CG4859	Matrix metalloproteinase 1
			CG13956	katanin 80
			CG1848	LIM-kinase1
			CG30040	jelly belly
			CG42281	bunched
			CG3333	Nucleolar protein at 60B
			CG15319	nejire
			CG11940	pico
			CG6634	midline
			CG43140	polychaetoid
			CG3620	no receptor potential A
GO:7626: locomotory behavior	24	0.0373	CG6500	Beadex
			CG3779	numb
			CG7230	ribbon
			CG1849	runt
			CG18102	shibire
			CG12052	longitudinals lacking
			CG4846	beaten path Ia
			CG3234	timeless
			CG10521	Netrin-B
			CG6446	Sema-1b
			CG18497	split ends
			CG11081	plexin A
			CG12598	Adenosine deaminase acting on RNA
			CG5884	par-6
			CG17800	Down syndrome cell adhesion molecule
			CG33960	-
			CG34358	shaking B
			CG34378	PDGF- and VEGF-related factor 3
			CG34379	Shroom
			CG30040	jelly belly
			CG42281	bunched
			CG15319	nejire
			CG6634	midline
			CG3620	no receptor potential A
GO:7424: tracheal system development (sensu Insecta)	13	0.00521	CG1634	Neuroglian
			CG7230	ribbon
			CG18102	shibire
			CG1856	tramtrack
			CG11387	cut
			CG4491	no ocelli
			CG1768	diaphanous
			CG9635	RhoGEF2
			CG8178	Nach
			CG12758	serrano
			CG4859	Matrix metalloproteinase 1
			CG5249	Blimp-1
			CG43140	polychaetoid
GO:48511: rhythmic process	8	0.00528	CG2650	-
			CG6500	Beadex
			CG3779	numb
			CG3234	timeless
			CG8380	Dopamine transporter
			CG13956	katanin 80
			CG15319	nejire
			CG3620	no receptor potential A
GO:42384: cilium biogenesis	4	0.0028	CG5142	-
			CG13232	BBS4
			CG7735	-
			CG1126	-
GO:7349: cellularization	4	0.0303	CG18102	shibire
			CG17957	Serendipity alpha
			CG1768	diaphanous
			CG9635	RhoGEF2
GO:6575: amino acid derivative metabolism	4	0.0395	CG2155	vermilion
			CG9726	prolyl-4-hydroxylase-alpha MP
			CG5547	Phosphoethanolamine cytidylyltransferase
			CG9698	-
GO:9082: branched chain family amino acid biosynthesis	1	0.0229	CG1673	-
GO:16598: protein arginylation	1	0.0229	CG9204	Ate1
GO:16582: non-covalent chromatin modification	1	0.0342	CG12372	spt4
GO:16559: peroxisome fission	1	0.0342	CG33474	-
GO:35199: salt aversion	1	0.0342	CG13439	defective proboscis extension response
GO:43248: proteasome assembly	1	0.0453	CG11887	Elongator complex protein 2
GO:6301: postreplication repair	1	0.0453	CG4215	spellchecker1

## Sheet: Up_Rescue_GO_CC
List of significantly Up-regulated GO Category (Cellular Component) with gene list in UASitpr+/+; Dilp2GAL4/+; itprsv35/ug3 (Rescue) , pValue <0.05.
Cellular Component
Category	Number of Genes in Category	p-Value	ANNOTATION_SYMBOL	NAME
GO:5576: extracellular region	27	0.00754	CG2671	lethal (2) giant larvae
			CG10781	new glue 1
			CG12763	Diptericin
			CG9325	hu li tai shao
			CG14266	new glue 2
			CG10788	new glue 3
			CG12385	thetaTrypsin
			CG5210	-
			CG4559	Imaginal disc growth factor 3
			CG1780	Imaginal disc growth factor 4
			CG17052	obstructor-A
			CG17097	-
			CG18279	Immune induced molecule 10
			CG10112	Cuticular protein 51A
			CG5550	-
			CG15066	Immune induced molecule 23
			CG18108	Immune induced molecule 1
			CG8462	Odorant-binding protein 56e
			CG7592	Odorant-binding protein 99b
			CG18096	Thiolester containing protein I
			CG32178	Male-specific insect derived growth factor
			CG30473	Odorant-binding protein 51a
			CG33273	Insulin-like peptide 5
			CG30486	-
			CG30488	-
			CG32024	-
			CG33950	terribly reduced optic lobes
GO:5624: membrane fraction	7	0.011	CG5711	Arrestin 1
			CG9438	Cytochrome P450-6a2
			CG10246	Cytochrome P450-6a9
			CG10248	Cytochrome P450-6a8
			CG6081	Cyp28d2
			CG10245	Cyp6a20
			CG32178	Male-specific insect derived growth factor
GO:43233: organelle lumen	2	0.0492	CG3772	cryptochrome
			CG2087	pancreatic eIF-2alpha kinase

## Sheet: Down_Rescue_GO_CC
List of significantly Up-regulated GO Category (Cellular Component) with gene list in UASitpr+/+; Dilp2GAL4/+; itprsv35/ug3 (Rescue) , pValue <0.05.
Cellular Component
Category	Number of Genes in Category	p-Value	ANNOTATION_SYMBOL	NAME
GO:5886: plasma membrane	27	0.0422	CG1634	Neuroglian
			CG4125	roughest
			CG18102	shibire
			CG17957	Serendipity alpha
			CG8442	Glutamate receptor I
			CG1768	diaphanous
			CG6446	Sema-1b
			CG9635	RhoGEF2
			CG7535	GluClalpha
			CG5884	par-6
			CG32975	nicotinic Acetylcholine Receptor alpha 34E
			CG10763	Gbeta5
			CG1697	rhomboid-4
			CG14217	Tao-1
			CG18241	Toll-4
			CG17800	Down syndrome cell adhesion molecule
			CG12344	-
			CG8380	Dopamine transporter
			CG33960	-
			CG34358	shaking B
			CG34379	Shroom
			CG34405	Na channel protein 60E
			CG42338	Tenascin accessory
			CG12295	straightjacket
			CG43140	polychaetoid
			CG3620	no receptor potential A
			TC243293
GO:31012: extracellular matrix	10	0.0115	CG18102	shibire
			CG10521	Netrin-B
			CG7535	GluClalpha
			CG32975	nicotinic Acetylcholine Receptor alpha 34E
			CG5744	Frequenin 1
			CG12344	-
			CG4859	Matrix metalloproteinase 1
			CG33653	Calcium activated protein for secretion
			CG42338	Tenascin accessory
			CG12295	straightjacket
GO:45177: apical part of cell	5	0.0392	CG4125	roughest
			CG1768	diaphanous
			CG9635	RhoGEF2
			CG5884	par-6
			CG12758	serrano
GO:791: euchromatin	2	0.0297	CG4029	jumeau
			CG12238	enhancer of yellow 3
GO:16222: procollagen-proline, 2-oxoglutarate-4-dioxygenase complex	2	0.0297	CG9726	prolyl-4-hydroxylase-alpha MP
			CG9698	-

## Sheet: Up_Rescue_GO_MF
List of significantly Up-regulated GO Category (Molecular Function) with gene list in UASitpr+/+; Dilp2GAL4/+; itprsv35/ug3 (Rescue) , pValue <0.05.
Molecular Function
Category	Number of Genes in Category	p-Value	ANNOTATION_SYMBOL	NAME
GO:4175: endopeptidase activity	18	0.0252	CG12385	thetaTrypsin
			CG7631	-
			CG15254	-
			CG31918	-
			CG5367	-
			CG17134	-
			CG6639	-
			CG17283	-
			CG9737	-
			CG13549	yippee interacting protein 3
			CG12388	kappaTry
			CG30091	-
			CG30289	-
			CG30323	-
			CG33459	-
			CG33226	-
			CG34350	-
			CG1736	Proteasome alpha3T subunit
GO:4553: hydrolase activity, hydrolyzing O-glycosyl compounds	12	9.31e-06	CG8694	Maltase A2
			CG8695	Maltase A3
			CG1179	Lysozyme B
			CG1180	Lysozyme E
			CG5210	-
			CG4559	Imaginal disc growth factor 3
			CG3810	Edem1
			CG1780	Imaginal disc growth factor 4
			CG8475	-
			CG8693	Maltase A4
			CG8690	Maltase A8
			CG7997	-
GO:16746: transferase activity, transferring acyl groups	11	0.00265	CG3025	males absent on the first
			CG17636	-
			CG14219	-
			CG5261	-
			CG17681	-
			CG1942	-
			CG13325	-
			CG11353	-
			CG1969	-
			CG42329	-
			CG12891	withered
GO:5549: odorant binding	7	0.00934	CG15457	Odorant-binding protein 19c
			CG8462	Odorant-binding protein 56e
			CG14157	Odorant receptor 67d
			CG7592	Odorant-binding protein 99b
			CG30473	Odorant-binding protein 51a
			CG15582	Odorant-binding protein 83cd
			CG30073	Odorant-binding protein 50b
GO:42302: structural constituent of cuticle	7	0.0208	CG8697	Larval cuticle protein 2
			CG2044	Larval cuticle protein 4
			CG2342	Ccp84Ag
			CG15307	-
			CG10112	Cuticular protein 51A
			CG13934	Cuticular protein 62Ba
			CG30045	Cuticular protein 49Aa
GO:15103: inorganic anion transporter activity	4	0.0282	CG10207	Na[+]-dependent inorganic phosphate cotransporter
			CG9887	Vesicular glutamate transporter
			CG12787	hoepel1
			CG42253	Na[+]-driven anion exchanger 1
GO:5534: galactose binding	3	0.00344	CG9976	Galactose-specific C-type lectin
			CG7106	lectin-28C
			CG3410	lectin-24A
GO:9975: cyclase activity	3	0.0478	CG10747	-
			CG33958	-

## Sheet: Down_Rescue_GO_MF
List of significantly Up-regulated GO Category (Molecular Function) with gene list in UASitpr+/+; Dilp2GAL4/+; itprsv35/ug3 (Rescue) , pValue <0.05.
Molecular Function
Category	Number of Genes in Category	p-Value	ANNOTATION_SYMBOL	NAME
GO:15267: channel or pore class transporter activity	14	0.000749	CG8442	Glutamate receptor I
			CG9023	Drip
			CG8178	Nach
			CG7535	GluClalpha
			CG32975	nicotinic Acetylcholine Receptor alpha 34E
			CG9176	CNG channel-like
			CG12344	-
			CG17662	-
			CG13762	-
			CG31105	-
			CG34405	Na channel protein 60E
			CG42584	Ionotropic receptor 76a
			CG12295	straightjacket
			TC228873
GO:16705: oxidoreductase activity, acting on paired donors, with incorporation or reduction of molecular oxygen	8	0.0126	CG9438	Cytochrome P450-6a2
			CG9726	prolyl-4-hydroxylase-alpha MP
			CG8864	Cyp28a5
			CG5346	-
			CG9698	-
			CG30489	Cyp12d1-p
			CG31371	-
			CG33503	Cyp12d1-d
GO:3682: chromatin binding	5	0.0423	CG1856	tramtrack
			CG4029	jumeau
			CG10159	Boundary element-associated factor of 32kD
			CG12372	spt4
			CG12238	enhancer of yellow 3
GO:3727: single-stranded RNA binding	3	0.0486	CG18350	Sex lethal
			CG4262	embryonic lethal abnormal vision
			CG7437	mushroom-body expressed
GO:19894: kinesin binding	2	0.0242	CG3981	Unc-76
			CG43227	milton
GO:8046: axon guidance receptor activity	2	0.0264	CG11081	plexin A
			CG17800	Down syndrome cell adhesion molecule
